# Supplementary material for: Dimethyl 1,4-dihydro-4-(4-methoxy­phen­yl)-2,6-dimethyl­pyridine-3,5-dicarboxyl­ate
Source: Acta Crystallogr Sect E Struct Rep Online. 2010 Feb 13;66(Pt 3):o587–8. doi: 10.1107/S1600536810004940 (PMC2983583; doi:10.1107/S1600536810004940)
Supplement: Supplementary file 1 [file e-66-0o587-sup1.cif]

##############################################################################
###                                                                        ###
###        Electronic paper (Acta Crystallographica Section E)             ###
###                                                                        ###
##############################################################################
#                                                                            #
# This CIF contains the data in a paper accepted for publication in Acta     #
# Crystallographica Section E. It conforms to the requirements of Notes      #
# for Authors for Section E, and has been peer reviewed under the auspices   #
# of the IUCr Commission on Journals.                                        #
#                                                                            #
# Full details of the Crystallographic Information File format               #
# are given in the paper "The Crystallographic Information File (CIF):       #
# a New Standard Archive File for Crystallography" by S. R. Hall, F. H.      #
# Allen and I. D. Brown [Acta Cryst. (1991), A47, 655-685].                  #
#                                                                            #
# The current version of the core CIF dictionary is obtainable from          #
# ftp://ftp.iucr.org/pub/cif_core.dic. The current version number is 2.4.    #
#                                                                            #
# Software is freely available for graphical display of the structure(s) in  #
# this CIF.  For information consult the CIF home page http://www.iucr.org/  #
# cif/home.html                                                              #
#                                                                            #
# This file may be used for bona fide research purposes within the           #
# scientific community so long as proper attribution is given to the journal # 
# article from which it was obtained.                                        #
#                                                                            #
##############################################################################
                                             
data_global
_audit_creation_method     'form.cif (version 2.0)'
_journal_data_validation_number     ?
_journal_date_recd_electronic     2010-01-29
_journal_date_accepted     2010-02-08
_journal_name_full     'Acta Crystallographica, Section E'
_journal_year     2010
_journal_volume     66
_journal_issue      3
_journal_page_first     o587
_journal_page_last     o588
_journal_paper_category     QO
_journal_coeditor_code     CI5029
_publ_contact_author_name     'Prof. Fun, Hoong-Kun'
_publ_contact_author_address
;
      X-ray Crystallography Unit
      School of Physics
      Universiti Sains Malaysia
      11800 USM, Penang
      MALAYSIA
;
_publ_contact_author_email     'hkfun@usm.my'
_publ_contact_author_fax     '604 6579150'
_publ_contact_author_phone     '604 6533652'
_publ_section_title
;
Dimethyl 1,4-dihydro-4-(4-methoxyphenyl)-2,6-dimethylpyridine-3,5-dicarboxylate
;
loop_
    _publ_author_name
    _publ_author_footnote
    _publ_author_address
    'Wan-Sin Loh'
;
      Thomson Reuters ResearcherID: C-7581-2009.
;
;
      X-ray Crystallography Unit
      School of Physics
      Universiti Sains Malaysia
      11800 USM, Penang
      Malaysia
;
    'Hoong-Kun Fun'
;
      Thomson Reuters ResearcherID: A-3561-2009.
;
;
      X-ray Crystallography Unit
      School of Physics
      Universiti Sains Malaysia
      11800 USM, Penang
      Malaysia
;
    'B. Palakshi Reddy' ?
;
      Organic Chemistry Division
      School of Advanced Sciences
      VIT University
      Vellore 632 014, India
;
    'V. Vijayakumar' ?
;
      Organic Chemistry Division
      School of Advanced Sciences
      VIT University
      Vellore 632 014, India
;
    'S. Sarveswari' ?
;
      Organic Chemistry Division
      School of Advanced Sciences
      VIT University
      Vellore 632 014, India
;
data_I
_audit_creation_method     SHELXL-97
_chemical_name_systematic
;
Dimethyl 1,4-dihydro-4-(4-methoxyphenyl)-2,6-dimethylpyridine-3,5-dicarboxylate
;
_chemical_name_common     ?
_chemical_formula_moiety     'C18 H21 N O5'
_chemical_formula_sum     'C18 H21 N O5'
_chemical_formula_iupac     'C18 H21 N O5'
_chemical_formula_weight     331.36
_chemical_melting_point     ?
_symmetry_cell_setting     Triclinic
_symmetry_space_group_name_H-M     'P -1'
_symmetry_space_group_name_Hall     '-P 1'
loop_
    _symmetry_equiv_pos_as_xyz
    'x, y, z'
    '-x, -y, -z'
_cell_length_a     7.4106(3)
_cell_length_b     9.5715(5)
_cell_length_c     11.7771(6)
_cell_angle_alpha     83.0290(10)
_cell_angle_beta     83.8340(10)
_cell_angle_gamma     77.4240(10)
_cell_volume     806.46(7)
_cell_formula_units_Z     2
_cell_measurement_reflns_used     9874
_cell_measurement_theta_min     2.83
_cell_measurement_theta_max     37.53
_cell_measurement_temperature     100.00(10)
_exptl_crystal_description     Block
_exptl_crystal_colour     colourless
_exptl_crystal_size_max     0.35
_exptl_crystal_size_mid     0.34
_exptl_crystal_size_min     0.24
_exptl_crystal_density_diffrn     1.365
_exptl_crystal_density_meas     ?
_exptl_crystal_density_method     'not measured'
_exptl_crystal_F_000     352
_exptl_absorpt_coefficient_mu     0.100
_exptl_absorpt_correction_type     multi-scan
_exptl_absorpt_process_details     '(<i>SADABS</i>; Bruker, 2009)'
_exptl_absorpt_correction_T_min     0.9656
_exptl_absorpt_correction_T_max     0.9763
_exptl_special_details
;
The crystal was placed in the cold stream of an Oxford Cryosystems Cobra
open-flow nitrogen cryostat (Cosier & Glazer, 1986) operating at 100.0(1) K.
;
_diffrn_ambient_temperature     100.00(10)
_diffrn_radiation_type     MoK\a
_diffrn_radiation_wavelength     0.71073
_diffrn_radiation_source     'fine-focus sealed tube'
_diffrn_radiation_monochromator     graphite
_diffrn_measurement_device_type
;
Bruker SMART APEX DUO CCD area-detector diffractometer
;
_diffrn_measurement_method     '\f and \w scans'
_diffrn_detector_area_resol_mean     ?
_diffrn_reflns_number     19600
_diffrn_reflns_av_R_equivalents     0.0187
_diffrn_reflns_av_sigmaI/netI     0.0165
_diffrn_reflns_theta_min     2.66
_diffrn_reflns_theta_max     30.00
_diffrn_reflns_theta_full     30.00
_diffrn_measured_fraction_theta_max     0.990
_diffrn_measured_fraction_theta_full     0.990
_diffrn_reflns_limit_h_min     -10
_diffrn_reflns_limit_h_max     10
_diffrn_reflns_limit_k_min     -13
_diffrn_reflns_limit_k_max     13
_diffrn_reflns_limit_l_min     -15
_diffrn_reflns_limit_l_max     16
_diffrn_standards_number     0
_diffrn_standards_interval_count     .
_diffrn_standards_interval_time     .
_diffrn_standards_decay_%     ?
_refine_special_details
;
Refinement of <i>F</i>^2^ against ALL reflections. The weighted <i>R</i>-factor
wR and goodness of fit <i>S</i> are based on <i>F</i>^2^, conventional
<i>R</i>-factors <i>R</i> are based on <i>F</i>, with <i>F</i> set to zero for
negative <i>F</i>^2^. The threshold expression of <i>F</i>^2^ >
\s(<i>F</i>^2^) is used only for calculating <i>R</i>-factors(gt) etc. and is
not relevant to the choice of reflections for refinement. <i>R</i>-factors
based on <i>F</i>^2^ are statistically about twice as large as those based on
<i>F</i>, and <i>R</i>- factors based on ALL data will be even larger.
;
_reflns_number_total     4664
_reflns_number_gt     4319
_reflns_threshold_expression     I>2\s(I)
_refine_ls_structure_factor_coef     Fsqd
_refine_ls_matrix_type     full
_refine_ls_R_factor_all     0.0392
_refine_ls_R_factor_gt     0.0366
_refine_ls_wR_factor_gt     0.1066
_refine_ls_wR_factor_ref     0.1097
_refine_ls_goodness_of_fit_ref     1.049
_refine_ls_restrained_S_all     1.049
_refine_ls_number_reflns     4664
_refine_ls_number_parameters     226
_refine_ls_number_restraints     0
_refine_ls_hydrogen_treatment     mixed
_refine_ls_weighting_scheme     calc
_refine_ls_weighting_details
         'calc w=1/[\s^2^(Fo^2^)+(0.0628P)^2^+0.2437P] where P=(Fo^2^+2Fc^2^)/3'
_atom_sites_solution_hydrogens     geom
_atom_sites_solution_primary     direct
_atom_sites_solution_secondary     difmap
_refine_ls_shift/su_max     0.001
_refine_ls_shift/su_max_lt     0.001
_refine_ls_shift/su_mean     <0.001
_refine_diff_density_max     0.476
_refine_diff_density_min     -0.223
_refine_ls_extinction_method     none
_refine_ls_extinction_coef     ?
loop_
    _atom_type_symbol
    _atom_type_description
    _atom_type_scat_dispersion_real
    _atom_type_scat_dispersion_imag
    _atom_type_scat_source
    'C' 'C' 0.0033 0.0016
                         'International Tables Vol C Tables 4.2.6.8 and 6.1.1.4'
    'H' 'H' 0.0000 0.0000
                         'International Tables Vol C Tables 4.2.6.8 and 6.1.1.4'
    'N' 'N' 0.0061 0.0033
                         'International Tables Vol C Tables 4.2.6.8 and 6.1.1.4'
    'O' 'O' 0.0106 0.0060
                         'International Tables Vol C Tables 4.2.6.8 and 6.1.1.4'
_computing_data_collection     'APEX DUO (Bruker, 2009)'
_computing_cell_refinement     'SAINT (Bruker, 2009)'
_computing_data_reduction     'SAINT (Bruker, 2009)'
_computing_structure_solution     'SHELXTL (Sheldrick, 2008)'
_computing_structure_refinement     'SHELXTL (Sheldrick, 2008)'
_computing_molecular_graphics     'SHELXTL (Sheldrick, 2008)'
_computing_publication_material
                             'SHELXTL (Sheldrick, 2008) and PLATON (Spek, 2009)'
loop_
    _atom_site_type_symbol
    _atom_site_label
    _atom_site_fract_x
    _atom_site_fract_y
    _atom_site_fract_z
    _atom_site_U_iso_or_equiv
    _atom_site_adp_type
    _atom_site_calc_flag
    _atom_site_refinement_flags
    _atom_site_occupancy
    _atom_site_disorder_assembly
    _atom_site_disorder_group
    O O1 0.19666(9) 0.64176(7) 0.02070(6) 0.01872(14) Uani d . 1 . .
    O O2 0.45751(9) -0.03547(8) 0.19907(6) 0.02053(15) Uani d . 1 . .
    O O3 0.76827(9) -0.08374(7) 0.16829(6) 0.01754(14) Uani d . 1 . .
    O O4 0.13686(9) 0.26414(7) 0.49736(6) 0.01760(14) Uani d . 1 . .
    O O5 0.29405(9) 0.35204(8) 0.61485(6) 0.01934(14) Uani d . 1 . .
    N N1 0.78947(10) 0.17746(8) 0.42720(6) 0.01437(14) Uani d . 1 . .
    C C1 0.22940(12) 0.30263(9) 0.19929(7) 0.01528(16) Uani d . 1 . .
    H H1A 0.1636 0.2291 0.2132 0.018 Uiso calc R 1 . .
    C C2 0.17064(12) 0.41859(9) 0.11955(7) 0.01588(16) Uani d . 1 . .
    H H2A 0.0667 0.4221 0.0806 0.019 Uiso calc R 1 . .
    C C3 0.26760(11) 0.52967(9) 0.09799(7) 0.01404(16) Uani d . 1 . .
    C C4 0.42555(12) 0.52171(9) 0.15453(8) 0.01685(17) Uani d . 1 . .
    H H4A 0.4930 0.5942 0.1393 0.020 Uiso calc R 1 . .
    C C5 0.48191(12) 0.40434(9) 0.23414(8) 0.01621(17) Uani d . 1 . .
    H H5A 0.5875 0.3997 0.2718 0.019 Uiso calc R 1 . .
    C C6 0.38473(11) 0.29392(9) 0.25892(7) 0.01226(15) Uani d . 1 . .
    C C7 0.44663(11) 0.16962(9) 0.34963(7) 0.01211(15) Uani d . 1 . .
    H H7A 0.3513 0.1114 0.3631 0.015 Uiso calc R 1 . .
    C C8 0.62773(11) 0.07428(8) 0.30836(7) 0.01266(15) Uani d . 1 . .
    C C9 0.79129(11) 0.08547(9) 0.34450(7) 0.01310(15) Uani d . 1 . .
    C C10 0.63106(11) 0.23953(9) 0.49133(7) 0.01351(15) Uani d . 1 . .
    C C11 0.46306(11) 0.22785(9) 0.46145(7) 0.01275(15) Uani d . 1 . .
    C C12 0.28140(14) 0.76387(10) 0.00644(9) 0.02215(19) Uani d . 1 . .
    H H12A 0.2151 0.8376 -0.0455 0.033 Uiso calc R 1 . .
    H H12B 0.4079 0.7363 -0.0243 0.033 Uiso calc R 1 . .
    H H12C 0.2782 0.7998 0.0794 0.033 Uiso calc R 1 . .
    C C13 0.60706(12) -0.01947(9) 0.22266(7) 0.01414(16) Uani d . 1 . .
    C C14 0.74903(14) -0.16612(11) 0.07708(9) 0.02279(19) Uani d . 1 . .
    H H14A 0.8698 -0.2091 0.0444 0.034 Uiso calc R 1 . .
    H H14B 0.6814 -0.1038 0.0188 0.034 Uiso calc R 1 . .
    H H14C 0.6831 -0.2403 0.1073 0.034 Uiso calc R 1 . .
    C C15 0.28484(11) 0.28084(9) 0.52454(7) 0.01380(16) Uani d . 1 . .
    C C16 0.11938(13) 0.41561(11) 0.67270(8) 0.02036(18) Uani d . 1 . .
    H H16A 0.1416 0.4659 0.7338 0.031 Uiso calc R 1 . .
    H H16B 0.0540 0.3414 0.7037 0.031 Uiso calc R 1 . .
    H H16C 0.0462 0.4819 0.6191 0.031 Uiso calc R 1 . .
    C C17 0.98251(11) 0.00466(9) 0.30817(8) 0.01614(16) Uani d . 1 . .
    H H17A 0.9862 -0.0969 0.3206 0.024 Uiso calc R 1 . .
    H H17B 1.0712 0.0281 0.3526 0.024 Uiso calc R 1 . .
    H H17C 1.0122 0.0312 0.2282 0.024 Uiso calc R 1 . .
    C C18 0.67039(12) 0.31346(10) 0.58865(8) 0.01716(17) Uani d . 1 . .
    H H18A 0.5985 0.4101 0.5848 0.026 Uiso calc R 1 . .
    H H18B 0.8000 0.3156 0.5830 0.026 Uiso calc R 1 . .
    H H18C 0.6379 0.2619 0.6604 0.026 Uiso calc R 1 . .
    H H1N1 0.895(2) 0.1892(17) 0.4467(13) 0.030(4) Uiso d . 1 . .
loop_
    _atom_site_aniso_label
    _atom_site_aniso_U_11
    _atom_site_aniso_U_22
    _atom_site_aniso_U_33
    _atom_site_aniso_U_12
    _atom_site_aniso_U_13
    _atom_site_aniso_U_23
    O1 0.0186(3) 0.0164(3) 0.0206(3) -0.0040(2) -0.0063(2) 0.0048(2)
    O2 0.0147(3) 0.0233(3) 0.0262(3) -0.0051(2) -0.0037(2) -0.0088(3)
    O3 0.0143(3) 0.0177(3) 0.0218(3) -0.0029(2) -0.0008(2) -0.0080(2)
    O4 0.0111(3) 0.0237(3) 0.0187(3) -0.0042(2) -0.0016(2) -0.0036(2)
    O5 0.0127(3) 0.0272(3) 0.0193(3) -0.0035(2) 0.0003(2) -0.0099(3)
    N1 0.0095(3) 0.0180(3) 0.0168(3) -0.0037(2) -0.0026(2) -0.0036(3)
    C1 0.0140(4) 0.0160(4) 0.0171(4) -0.0055(3) -0.0041(3) 0.0002(3)
    C2 0.0139(4) 0.0177(4) 0.0168(4) -0.0039(3) -0.0055(3) 0.0001(3)
    C3 0.0140(3) 0.0141(3) 0.0131(3) -0.0013(3) -0.0014(3) -0.0005(3)
    C4 0.0166(4) 0.0161(4) 0.0192(4) -0.0068(3) -0.0043(3) 0.0015(3)
    C5 0.0140(4) 0.0178(4) 0.0182(4) -0.0056(3) -0.0057(3) 0.0009(3)
    C6 0.0111(3) 0.0132(3) 0.0125(3) -0.0021(3) -0.0014(3) -0.0017(3)
    C7 0.0098(3) 0.0135(3) 0.0133(3) -0.0027(3) -0.0021(3) -0.0010(3)
    C8 0.0117(3) 0.0119(3) 0.0144(3) -0.0025(3) -0.0016(3) -0.0010(3)
    C9 0.0120(3) 0.0126(3) 0.0146(3) -0.0029(3) -0.0010(3) -0.0003(3)
    C10 0.0124(4) 0.0148(3) 0.0134(3) -0.0028(3) -0.0021(3) -0.0006(3)
    C11 0.0109(3) 0.0146(3) 0.0128(3) -0.0028(3) -0.0012(3) -0.0010(3)
    C12 0.0258(5) 0.0168(4) 0.0238(4) -0.0066(3) -0.0043(3) 0.0043(3)
    C13 0.0141(4) 0.0123(3) 0.0161(4) -0.0030(3) -0.0017(3) -0.0006(3)
    C14 0.0205(4) 0.0232(4) 0.0270(5) -0.0042(3) -0.0016(3) -0.0131(4)
    C15 0.0131(3) 0.0148(3) 0.0132(3) -0.0028(3) -0.0013(3) 0.0000(3)
    C16 0.0149(4) 0.0243(4) 0.0218(4) -0.0022(3) 0.0021(3) -0.0087(3)
    C17 0.0101(3) 0.0161(4) 0.0223(4) -0.0023(3) -0.0014(3) -0.0030(3)
    C18 0.0132(4) 0.0221(4) 0.0178(4) -0.0038(3) -0.0037(3) -0.0059(3)
_geom_special_details
;
All esds (except the esd in the dihedral angle between two l.s. planes) are
estimated using the full covariance matrix. The cell esds are taken into
account individually in the estimation of esds in distances, angles and
torsion angles; correlations between esds in cell parameters are only used
when they are defined by crystal symmetry. An approximate (isotropic)
treatment of cell esds is used for estimating esds involving l.s. planes.
;
loop_
    _geom_bond_atom_site_label_1
    _geom_bond_atom_site_label_2
    _geom_bond_site_symmetry_2
    _geom_bond_distance
    _geom_bond_publ_flag
    O1 C3 . 1.3697(10) ?
    O1 C12 . 1.4276(11) ?
    O2 C13 . 1.2163(10) ?
    O3 C13 . 1.3516(10) ?
    O3 C14 . 1.4433(11) ?
    O4 C15 . 1.2226(10) ?
    O5 C15 . 1.3461(10) ?
    O5 C16 . 1.4416(11) ?
    N1 C10 . 1.3843(10) ?
    N1 C9 . 1.3872(11) ?
    N1 H1N1 . 0.871(16) ?
    C1 C2 . 1.3885(11) ?
    C1 C6 . 1.3938(11) ?
    C1 H1A . 0.93 ?
    C2 C3 . 1.3925(12) ?
    C2 H2A . 0.93 ?
    C3 C4 . 1.3912(12) ?
    C4 C5 . 1.3928(11) ?
    C4 H4A . 0.93 ?
    C5 C6 . 1.3901(11) ?
    C5 H5A . 0.93 ?
    C6 C7 . 1.5252(11) ?
    C7 C11 . 1.5172(11) ?
    C7 C8 . 1.5180(11) ?
    C7 H7A . 0.98 ?
    C8 C9 . 1.3565(11) ?
    C8 C13 . 1.4698(11) ?
    C9 C17 . 1.5040(11) ?
    C10 C11 . 1.3603(11) ?
    C10 C18 . 1.5026(11) ?
    C11 C15 . 1.4637(11) ?
    C12 H12A . 0.96 ?
    C12 H12B . 0.96 ?
    C12 H12C . 0.96 ?
    C14 H14A . 0.96 ?
    C14 H14B . 0.96 ?
    C14 H14C . 0.96 ?
    C16 H16A . 0.96 ?
    C16 H16B . 0.96 ?
    C16 H16C . 0.96 ?
    C17 H17A . 0.96 ?
    C17 H17B . 0.96 ?
    C17 H17C . 0.96 ?
    C18 H18A . 0.96 ?
    C18 H18B . 0.96 ?
    C18 H18C . 0.96 ?
loop_
    _geom_angle_atom_site_label_1
    _geom_angle_atom_site_label_2
    _geom_angle_atom_site_label_3
    _geom_angle_site_symmetry_1
    _geom_angle_site_symmetry_3
    _geom_angle
    _geom_angle_publ_flag
    C3 O1 C12 . . 116.97(7) ?
    C13 O3 C14 . . 115.18(7) ?
    C15 O5 C16 . . 116.31(7) ?
    C10 N1 C9 . . 124.03(7) ?
    C10 N1 H1N1 . . 116.8(10) ?
    C9 N1 H1N1 . . 118.7(10) ?
    C2 C1 C6 . . 121.53(8) ?
    C2 C1 H1A . . 119.2 ?
    C6 C1 H1A . . 119.2 ?
    C1 C2 C3 . . 119.85(8) ?
    C1 C2 H2A . . 120.1 ?
    C3 C2 H2A . . 120.1 ?
    O1 C3 C4 . . 124.45(8) ?
    O1 C3 C2 . . 115.92(7) ?
    C4 C3 C2 . . 119.63(8) ?
    C3 C4 C5 . . 119.49(8) ?
    C3 C4 H4A . . 120.3 ?
    C5 C4 H4A . . 120.3 ?
    C6 C5 C4 . . 121.82(8) ?
    C6 C5 H5A . . 119.1 ?
    C4 C5 H5A . . 119.1 ?
    C5 C6 C1 . . 117.64(7) ?
    C5 C6 C7 . . 120.39(7) ?
    C1 C6 C7 . . 121.96(7) ?
    C11 C7 C8 . . 111.44(6) ?
    C11 C7 C6 . . 109.82(6) ?
    C8 C7 C6 . . 110.88(6) ?
    C11 C7 H7A . . 108.2 ?
    C8 C7 H7A . . 108.2 ?
    C6 C7 H7A . . 108.2 ?
    C9 C8 C13 . . 125.21(7) ?
    C9 C8 C7 . . 120.89(7) ?
    C13 C8 C7 . . 113.77(7) ?
    C8 C9 N1 . . 118.88(7) ?
    C8 C9 C17 . . 127.61(8) ?
    N1 C9 C17 . . 113.47(7) ?
    C11 C10 N1 . . 118.71(7) ?
    C11 C10 C18 . . 127.85(8) ?
    N1 C10 C18 . . 113.43(7) ?
    C10 C11 C15 . . 124.91(8) ?
    C10 C11 C7 . . 120.70(7) ?
    C15 C11 C7 . . 114.13(7) ?
    O1 C12 H12A . . 109.5 ?
    O1 C12 H12B . . 109.5 ?
    H12A C12 H12B . . 109.5 ?
    O1 C12 H12C . . 109.5 ?
    H12A C12 H12C . . 109.5 ?
    H12B C12 H12C . . 109.5 ?
    O2 C13 O3 . . 121.96(8) ?
    O2 C13 C8 . . 123.36(8) ?
    O3 C13 C8 . . 114.65(7) ?
    O3 C14 H14A . . 109.5 ?
    O3 C14 H14B . . 109.5 ?
    H14A C14 H14B . . 109.5 ?
    O3 C14 H14C . . 109.5 ?
    H14A C14 H14C . . 109.5 ?
    H14B C14 H14C . . 109.5 ?
    O4 C15 O5 . . 121.67(8) ?
    O4 C15 C11 . . 123.13(8) ?
    O5 C15 C11 . . 115.20(7) ?
    O5 C16 H16A . . 109.5 ?
    O5 C16 H16B . . 109.5 ?
    H16A C16 H16B . . 109.5 ?
    O5 C16 H16C . . 109.5 ?
    H16A C16 H16C . . 109.5 ?
    H16B C16 H16C . . 109.5 ?
    C9 C17 H17A . . 109.5 ?
    C9 C17 H17B . . 109.5 ?
    H17A C17 H17B . . 109.5 ?
    C9 C17 H17C . . 109.5 ?
    H17A C17 H17C . . 109.5 ?
    H17B C17 H17C . . 109.5 ?
    C10 C18 H18A . . 109.5 ?
    C10 C18 H18B . . 109.5 ?
    H18A C18 H18B . . 109.5 ?
    C10 C18 H18C . . 109.5 ?
    H18A C18 H18C . . 109.5 ?
    H18B C18 H18C . . 109.5 ?
loop_
    _geom_torsion_atom_site_label_1
    _geom_torsion_atom_site_label_2
    _geom_torsion_atom_site_label_3
    _geom_torsion_atom_site_label_4
    _geom_torsion_site_symmetry_1
    _geom_torsion_site_symmetry_2
    _geom_torsion_site_symmetry_3
    _geom_torsion_site_symmetry_4
    _geom_torsion
    _geom_torsion_publ_flag
    C6 C1 C2 C3 . . . . -0.14(13) ?
    C12 O1 C3 C4 . . . . -6.29(13) ?
    C12 O1 C3 C2 . . . . 173.39(8) ?
    C1 C2 C3 O1 . . . . -178.08(8) ?
    C1 C2 C3 C4 . . . . 1.62(13) ?
    O1 C3 C4 C5 . . . . 178.06(8) ?
    C2 C3 C4 C5 . . . . -1.60(13) ?
    C3 C4 C5 C6 . . . . 0.12(14) ?
    C4 C5 C6 C1 . . . . 1.32(13) ?
    C4 C5 C6 C7 . . . . -177.87(8) ?
    C2 C1 C6 C5 . . . . -1.31(13) ?
    C2 C1 C6 C7 . . . . 177.87(8) ?
    C5 C6 C7 C11 . . . . 53.55(10) ?
    C1 C6 C7 C11 . . . . -125.60(8) ?
    C5 C6 C7 C8 . . . . -70.05(10) ?
    C1 C6 C7 C8 . . . . 110.80(9) ?
    C11 C7 C8 C9 . . . . -21.76(10) ?
    C6 C7 C8 C9 . . . . 100.90(9) ?
    C11 C7 C8 C13 . . . . 162.17(7) ?
    C6 C7 C8 C13 . . . . -75.16(8) ?
    C13 C8 C9 N1 . . . . -179.23(7) ?
    C7 C8 C9 N1 . . . . 5.17(12) ?
    C13 C8 C9 C17 . . . . -1.42(14) ?
    C7 C8 C9 C17 . . . . -177.01(8) ?
    C10 N1 C9 C8 . . . . 12.37(12) ?
    C10 N1 C9 C17 . . . . -165.74(7) ?
    C9 N1 C10 C11 . . . . -10.00(12) ?
    C9 N1 C10 C18 . . . . 169.89(7) ?
    N1 C10 C11 C15 . . . . 176.50(7) ?
    C18 C10 C11 C15 . . . . -3.38(14) ?
    N1 C10 C11 C7 . . . . -9.74(12) ?
    C18 C10 C11 C7 . . . . 170.39(8) ?
    C8 C7 C11 C10 . . . . 24.10(10) ?
    C6 C7 C11 C10 . . . . -99.17(9) ?
    C8 C7 C11 C15 . . . . -161.50(7) ?
    C6 C7 C11 C15 . . . . 75.23(8) ?
    C14 O3 C13 O2 . . . . 2.95(12) ?
    C14 O3 C13 C8 . . . . -174.88(7) ?
    C9 C8 C13 O2 . . . . 173.87(8) ?
    C7 C8 C13 O2 . . . . -10.26(12) ?
    C9 C8 C13 O3 . . . . -8.34(12) ?
    C7 C8 C13 O3 . . . . 167.53(7) ?
    C16 O5 C15 O4 . . . . -4.05(12) ?
    C16 O5 C15 C11 . . . . 175.05(7) ?
    C10 C11 C15 O4 . . . . -177.44(8) ?
    C7 C11 C15 O4 . . . . 8.43(11) ?
    C10 C11 C15 O5 . . . . 3.48(12) ?
    C7 C11 C15 O5 . . . . -170.65(7) ?
loop_
    _geom_hbond_atom_site_label_D
    _geom_hbond_atom_site_label_H
    _geom_hbond_atom_site_label_A
    _geom_hbond_site_symmetry_A
    _geom_hbond_distance_DH
    _geom_hbond_distance_HA
    _geom_hbond_distance_DA
    _geom_hbond_angle_DHA
    _geom_hbond_publ_flag
    N1 H1N1 O4 1_655 0.87(2) 2.23(2) 3.0906(10) 169.0(10)
                                                       yes
    C14 H14A O1 1_645 0.96 2.54 3.4631(13) 162 yes
    C18 H18B O4 1_655 0.96 2.56 3.4558(12) 156 yes
    C12 H12B Cg1 2_665 0.96 2.79 3.6549(11) 151 yes
