# Supplementary material for: Dimethyl 1,4-dihydro-4-(4-methoxy­phen­yl)-2,6-dimethyl­pyridine-3,5-dicarboxyl­ate
Source: Acta Crystallogr Sect E Struct Rep Online. 2010 Feb 13;66(Pt 3):o587–8. doi: 10.1107/S1600536810004940 (PMC2983583; doi:10.1107/S1600536810004940)
Supplement: Supplementary file 2 [file e-66-0o587-Isup2.hkl]

# 
# h,k,l, Fc-squared, Fo-squared, sigma(Fo-squared) and status flag 
# 
data_I
_shelx_title ' maa2m in P-1 (100K)' 
_shelx_refln_list_code          4 
_shelx_F_calc_maximum       77.80 
_exptl_crystal_F_000       352.00 
_reflns_d_resolution_high  0.7108 
 
loop_ 
 _symmetry_equiv_pos_as_xyz 
 'x, y, z' 
 '-x, -y, -z' 
 
_cell_length_a     7.4106 
_cell_length_b     9.5715 
_cell_length_c    11.7771 
_cell_angle_alpha  83.029 
_cell_angle_beta   83.834 
_cell_angle_gamma  77.424 
 
_shelx_F_squared_multiplier     1.000 
 
loop_ 
 _refln_index_h 
 _refln_index_k 
 _refln_index_l 
 _refln_F_squared_calc 
 _refln_F_squared_meas 
 _refln_F_squared_sigma 
 _refln_observed_status 
   1   0   0     2476.67     2399.39     54.36 o 
   2   0   0     2527.97     2440.14     39.68 o 
   3   0   0      324.06      364.20      4.84 o 
   4   0   0      276.49      290.91      3.83 o 
   5   0   0      155.83      166.08      1.84 o 
   6   0   0       15.19       18.34      0.44 o 
   7   0   0        6.14        5.88      0.35 o 
   8   0   0       36.12       38.85      0.91 o 
   9   0   0        9.51       11.85      0.89 o 
  10   0   0        1.68        1.72      0.95 o 
  -9   1   0      223.34      225.36      4.45 o 
  -8   1   0       96.34      104.82      1.67 o 
  -7   1   0      150.95      146.52      1.84 o 
  -6   1   0      627.82      617.74      5.63 o 
  -5   1   0      757.47      727.12      6.09 o 
  -4   1   0       90.57       84.52      1.17 o 
  -3   1   0      280.43      303.82      4.10 o 
  -2   1   0      652.45      670.06     10.94 o 
  -1   1   0      153.28      157.40      2.69 o 
   1   1   0      636.43      668.89     15.29 o 
   2   1   0        4.90        6.49      0.44 o 
   3   1   0        2.58        0.43      0.17 o 
   4   1   0      123.10      128.51      1.85 o 
   5   1   0       77.04       65.32      0.87 o 
   6   1   0      315.62      311.09      2.98 o 
   7   1   0       19.60       18.94      0.43 o 
   8   1   0        1.78        2.19      0.38 o 
   9   1   0        0.98        0.71      0.48 o 
  10   1   0        2.45        2.17      0.98 o 
  -9   2   0        0.04       -0.15      0.51 o 
  -8   2   0        1.48        0.83      0.47 o 
  -7   2   0        0.53       -0.03      0.23 o 
  -6   2   0        0.02        0.39      0.16 o 
  -5   2   0      325.29      301.18      2.68 o 
  -4   2   0        3.39        5.97      0.34 o 
  -3   2   0       62.86       54.11      0.81 o 
  -2   2   0      863.65      870.22     11.56 o 
  -1   2   0       82.73       93.83      1.41 o 
   0   2   0      406.65      412.75      9.70 o 
   1   2   0      589.38      623.18     10.15 o 
   2   2   0     3011.86     2934.18     39.10 o 
   3   2   0       11.68       12.43      1.35 o 
   4   2   0      162.84      160.49      2.08 o 
   5   2   0       16.57       18.97      0.46 o 
   6   2   0       50.90       49.43      0.71 o 
   7   2   0        3.18        4.25      0.25 o 
   8   2   0        3.29        3.97      0.34 o 
   9   2   0        0.30        0.63      0.49 o 
  10   2   0        7.97        9.27      1.25 o 
  -9   3   0       16.02       15.11      1.28 o 
  -8   3   0        2.94        4.09      0.63 o 
  -7   3   0        4.21        3.97      0.42 o 
  -6   3   0      145.20      142.60      1.46 o 
  -5   3   0        7.70        8.31      0.30 o 
  -4   3   0       63.73       54.82      0.67 o 
  -3   3   0       21.33       23.96      0.43 o 
  -2   3   0       30.54       34.69      0.60 o 
  -1   3   0        0.12        0.43      0.17 o 
   0   3   0      759.50      833.98     13.81 o 
   1   3   0        0.72        2.38      0.28 o 
   2   3   0        4.61        6.66      0.27 o 
   3   3   0      721.98      759.98     40.55 o 
   4   3   0      478.79      491.06      5.51 o 
   5   3   0       21.73       18.13      0.39 o 
   6   3   0      101.78      105.10      1.12 o 
   7   3   0        0.71        0.51      0.17 o 
   8   3   0        3.86        5.16      0.37 o 
   9   3   0        5.47        7.59      1.03 o 
  10   3   0       51.91       59.78      2.59 o 
  -9   4   0       49.77       54.18      1.84 o 
  -8   4   0      209.92      220.27      3.61 o 
  -7   4   0        7.70        6.79      0.67 o 
  -6   4   0       12.38       12.29      0.37 o 
  -5   4   0       15.85       17.97      0.41 o 
  -4   4   0        0.07        0.05      0.16 o 
  -3   4   0       30.97       31.31      0.82 o 
  -2   4   0      255.30      267.56      4.79 o 
  -1   4   0        0.14        0.51      0.18 o 
   0   4   0      333.64      355.84     10.16 o 
   1   4   0      603.29      613.33     73.29 o 
   2   4   0      794.33      850.78     11.02 o 
   3   4   0     1615.97     1733.47     19.42 o 
   4   4   0      517.04      609.58      5.18 o 
   5   4   0       54.80       56.84      0.75 o 
   6   4   0      157.84      149.82      1.41 o 
   7   4   0      958.01      954.09      7.56 o 
   8   4   0        2.97        2.88      0.29 o 
   9   4   0        0.80        2.69      0.82 o 
  10   4   0       53.39       56.88      2.48 o 
  -8   5   0       14.94       15.89      0.77 o 
  -7   5   0       34.70       37.01      0.99 o 
  -6   5   0      146.68      147.53      1.69 o 
  -5   5   0      175.70      166.24      1.67 o 
  -4   5   0       33.23       43.57      0.66 o 
  -3   5   0      162.00      172.34      1.65 o 
  -2   5   0     2814.01     2935.88     30.67 o 
  -1   5   0        2.41        2.11      0.28 o 
   0   5   0       12.49       11.85      0.34 o 
   1   5   0        0.13        0.28      0.19 o 
   2   5   0       54.60       55.11      1.75 o 
   3   5   0      228.24      251.94      2.62 o 
   4   5   0      248.12      262.95      2.22 o 
   5   5   0      117.01      120.28      1.16 o 
   6   5   0        1.80        1.94      0.19 o 
   7   5   0        2.70        2.41      0.20 o 
   8   5   0        1.93        2.50      0.29 o 
   9   5   0        2.10        1.13      0.80 o 
  10   5   0       14.25       20.80      1.70 o 
  -8   6   0       39.35       42.84      1.49 o 
  -7   6   0       43.37       48.27      1.18 o 
  -6   6   0      126.34      121.91      1.96 o 
  -5   6   0       54.86       59.29      0.88 o 
  -4   6   0      244.06      229.53      2.18 o 
  -3   6   0      144.27      151.08      1.71 o 
  -2   6   0       15.35       16.32      0.43 o 
  -1   6   0      148.94      157.72      1.81 o 
   0   6   0       33.33       35.59      0.57 o 
   1   6   0      119.95      140.06      1.29 o 
   2   6   0       87.36       94.17      1.21 o 
   3   6   0       86.27       73.70      0.84 o 
   4   6   0       23.75       30.40      0.50 o 
   5   6   0       28.58       30.09      0.49 o 
   6   6   0        1.53        1.06      0.18 o 
   7   6   0       12.51        9.59      0.39 o 
   8   6   0      160.81      158.75      4.38 o 
   9   6   0       69.22       72.89      2.72 o 
  10   6   0        1.24        0.90      0.90 o 
  -7   7   0        0.14        0.05      0.37 o 
  -6   7   0      110.94      107.89      1.85 o 
  -5   7   0       11.07        9.25      0.46 o 
  -4   7   0        2.01        2.07      0.27 o 
  -3   7   0        0.13        0.23      0.18 o 
  -2   7   0        2.88        2.00      0.20 o 
  -1   7   0        0.24        0.11      0.14 o 
   0   7   0        0.77        1.22      0.18 o 
   1   7   0      152.12      155.61      1.45 o 
   2   7   0      446.02      467.22      4.11 o 
   3   7   0        6.08        8.65      0.30 o 
   4   7   0      182.90      169.40      1.66 o 
   5   7   0        0.17        1.66      0.20 o 
   6   7   0       78.91       72.16      0.90 o 
   7   7   0      280.79      264.21      2.83 o 
   8   7   0        8.32       11.89      0.89 o 
   9   7   0        0.15        1.48      0.83 o 
  -6   8   0       22.35       22.92      0.85 o 
  -5   8   0       35.01       33.88      0.75 o 
  -4   8   0       23.85       21.91      0.61 o 
  -3   8   0       39.41       37.97      0.85 o 
  -2   8   0       39.11       40.64      0.77 o 
  -1   8   0      416.66      419.16      5.20 o 
   0   8   0        6.65        5.80      0.30 o 
   1   8   0      309.75      333.46      3.07 o 
   2   8   0       91.55      101.06      1.06 o 
   3   8   0        6.61        7.61      0.29 o 
   4   8   0       10.69        5.47      0.28 o 
   5   8   0        0.55        3.91      0.26 o 
   6   8   0        0.68        1.09      0.26 o 
   7   8   0      362.88      338.75      4.33 o 
   8   8   0       36.89       38.74      1.18 o 
   9   8   0       45.17       46.72      1.64 o 
  -6   9   0       33.74       34.17      1.19 o 
  -5   9   0       50.13       45.87      1.16 o 
  -4   9   0       43.74       44.67      0.89 o 
  -3   9   0       69.35       66.97      1.10 o 
  -2   9   0        0.00        0.01      0.26 o 
  -1   9   0       18.94       20.30      0.58 o 
   0   9   0       32.09       33.27      0.64 o 
   1   9   0      188.14      171.32      1.89 o 
   2   9   0       12.47       14.69      0.46 o 
   3   9   0       46.19       50.44      0.82 o 
   4   9   0       84.84       75.83      1.23 o 
   5   9   0      106.16      101.32      1.31 o 
   6   9   0       12.75        9.11      0.41 o 
   7   9   0        1.56        0.17      0.37 o 
   8   9   0        2.81        1.72      0.64 o 
  -5  10   0        6.99        5.11      0.64 o 
  -4  10   0       37.77       37.11      0.83 o 
  -3  10   0        9.87        9.90      0.49 o 
  -2  10   0       30.60       28.04      0.79 o 
  -1  10   0       13.93       14.13      0.55 o 
   0  10   0       12.01       11.92      0.49 o 
   1  10   0        0.49        0.37      0.23 o 
   2  10   0        0.11       -0.08      0.20 o 
   3  10   0       11.44       10.53      0.44 o 
   4  10   0      138.79      141.64      1.71 o 
   5  10   0       78.13       79.45      1.14 o 
   6  10   0       72.89       67.95      1.44 o 
   7  10   0       26.34       28.37      1.07 o 
   8  10   0       37.25       36.81      1.21 o 
  -3  11   0        5.82        4.25      0.40 o 
  -2  11   0      198.27      196.79      2.77 o 
  -1  11   0       65.83       64.75      1.26 o 
   0  11   0       32.34       33.32      0.79 o 
   1  11   0       38.73       39.35      0.95 o 
   2  11   0       25.09       25.34      0.69 o 
   3  11   0        0.38        0.71      0.24 o 
   4  11   0       13.01       13.58      0.57 o 
   5  11   0      273.01      278.13      2.72 o 
   6  11   0      316.23      328.65      4.39 o 
   7  11   0       37.69       39.11      1.24 o 
  -2  12   0       90.56       91.03      1.45 o 
  -1  12   0       79.55       81.30      1.49 o 
   0  12   0      127.49      125.63      1.81 o 
   1  12   0       12.44       10.22      0.53 o 
   2  12   0       49.56       50.84      1.02 o 
   3  12   0       36.18       40.03      0.96 o 
   4  12   0       63.57       66.17      1.15 o 
   5  12   0       88.24       89.07      1.53 o 
   6  12   0       49.69       57.57      1.69 o 
   0  13   0       54.48       54.59      1.33 o 
   1  13   0        1.68        1.74      0.38 o 
   2  13   0       35.62       36.49      1.12 o 
   3  13   0       12.32       14.51      0.65 o 
   4  13   0       65.34       73.70      1.19 o 
  -3 -13   1        0.91        0.32      0.43 o 
  -2 -13   1       32.56       35.49      0.87 o 
  -1 -13   1        0.07       -0.25      0.39 o 
  -6 -12   1       40.40       40.36      1.03 o 
  -5 -12   1      157.38      145.59      2.14 o 
  -4 -12   1       43.14       38.45      0.97 o 
  -3 -12   1       10.87       11.88      0.50 o 
  -2 -12   1        1.60        1.75      0.36 o 
  -1 -12   1        0.75        1.54      0.66 o 
   0 -12   1       54.74       53.98      1.07 o 
   1 -12   1       87.48       93.55      1.47 o 
   2 -12   1       14.72       15.41      0.69 o 
  -7 -11   1      226.24      224.11      3.80 o 
  -6 -11   1        0.07       -0.05      0.34 o 
  -5 -11   1       16.05       17.51      0.70 o 
  -4 -11   1       24.43       25.38      0.76 o 
  -3 -11   1       13.96       13.96      0.68 o 
  -2 -11   1       10.17        9.11      0.48 o 
  -1 -11   1        5.97        5.72      0.41 o 
   0 -11   1       33.66       32.62      0.92 o 
   1 -11   1       50.70       49.89      1.22 o 
   2 -11   1        0.88        0.68      0.32 o 
   3 -11   1        0.28        0.71      0.33 o 
  -8 -10   1       27.78       27.89      1.36 o 
  -7 -10   1        2.19        1.64      0.46 o 
  -6 -10   1        4.62        5.42      0.45 o 
  -5 -10   1        0.22        0.02      0.29 o 
  -4 -10   1        8.71        9.90      0.45 o 
  -3 -10   1       42.29       42.09      0.77 o 
  -2 -10   1        6.68        6.19      0.36 o 
  -1 -10   1        2.75        2.17      0.31 o 
   0 -10   1       27.69       26.88      0.69 o 
   1 -10   1       14.42       13.43      0.53 o 
   2 -10   1        3.26        3.63      0.36 o 
   3 -10   1        4.77        5.45      0.44 o 
   4 -10   1       13.39       11.71      0.55 o 
   5 -10   1       23.37       24.83      0.79 o 
  -8  -9   1        8.71        6.69      0.98 o 
  -7  -9   1       51.55       52.86      1.22 o 
  -6  -9   1        3.87        2.72      0.42 o 
  -5  -9   1       73.89       75.39      1.03 o 
  -4  -9   1       26.93       25.38      0.45 o 
  -3  -9   1      232.46      221.25      1.89 o 
  -2  -9   1        5.28        5.40      0.29 o 
  -1  -9   1     1092.82     1061.73     10.88 o 
   0  -9   1      223.28      215.32      2.56 o 
   1  -9   1        2.55        2.33      0.29 o 
   2  -9   1      131.74      120.99      1.63 o 
   3  -9   1      179.10      171.82      2.20 o 
   4  -9   1        2.35        1.92      0.38 o 
   5  -9   1       43.43       40.87      0.89 o 
   6  -9   1        0.61        0.72      0.48 o 
  -9  -8   1        9.62        4.78      1.03 o 
  -8  -8   1      167.50      160.61      2.83 o 
  -7  -8   1       54.35       56.76      0.97 o 
  -6  -8   1        2.12        1.20      0.26 o 
  -5  -8   1       20.80       23.56      0.41 o 
  -4  -8   1      108.41       95.92      1.04 o 
  -3  -8   1       16.90       17.80      0.40 o 
  -2  -8   1       11.97        9.61      0.29 o 
  -1  -8   1       79.22       72.77      0.84 o 
   0  -8   1       86.15       76.62      1.03 o 
   1  -8   1        6.22        6.71      0.36 o 
   2  -8   1      118.27      123.08      1.62 o 
   3  -8   1       11.67       10.10      0.59 o 
   4  -8   1       45.12       42.92      0.85 o 
   5  -8   1       56.94       53.50      0.99 o 
   6  -8   1        2.11        2.17      0.34 o 
  -9  -7   1        7.89        9.08      1.21 o 
  -8  -7   1        5.26        4.82      0.41 o 
  -7  -7   1       60.82       55.56      0.86 o 
  -6  -7   1       63.08       54.51      0.87 o 
  -5  -7   1       34.50       30.11      0.49 o 
  -4  -7   1       47.74       33.81      0.52 o 
  -3  -7   1        5.11        1.93      0.19 o 
  -2  -7   1      138.53      131.57      1.26 o 
  -1  -7   1      157.97      164.70      1.41 o 
   0  -7   1      232.78      235.23      2.59 o 
   1  -7   1        2.52        1.85      0.19 o 
   2  -7   1      130.76      132.49      1.67 o 
   3  -7   1       10.94       11.40      0.51 o 
   4  -7   1       15.28       13.02      0.48 o 
   5  -7   1        6.03        6.61      0.39 o 
   6  -7   1       57.64       59.85      1.05 o 
   7  -7   1       16.43       17.06      1.73 o 
  -9  -6   1        6.99        6.69      1.09 o 
  -8  -6   1       55.14       59.77      0.92 o 
  -7  -6   1       12.07       12.82      0.43 o 
  -6  -6   1        0.85        1.02      0.23 o 
  -5  -6   1       16.89       25.10      0.44 o 
  -4  -6   1      300.05      347.15      3.53 o 
  -3  -6   1       74.53       78.15      0.95 o 
  -2  -6   1        1.64        0.42      0.15 o 
  -1  -6   1      190.09      220.47      1.89 o 
   0  -6   1        0.29        0.14      0.06 o 
   1  -6   1       27.16       36.08      0.68 o 
   2  -6   1       33.04       30.19      0.81 o 
   3  -6   1        3.78        2.94      0.22 o 
   4  -6   1        5.13        5.33      0.33 o 
   5  -6   1       27.71       27.46      0.66 o 
   6  -6   1        0.28        0.42      0.26 o 
   7  -6   1        1.97        3.04      0.44 o 
   8  -6   1      258.20      269.63      3.76 o 
 -10  -5   1        0.10        1.11      0.92 o 
  -9  -5   1       24.17       26.50      0.95 o 
  -8  -5   1       28.99       26.58      0.64 o 
  -7  -5   1       21.45       19.60      0.52 o 
  -6  -5   1       23.13       23.44      0.53 o 
  -5  -5   1       28.77       33.25      0.51 o 
  -4  -5   1      161.43      183.10      2.22 o 
  -3  -5   1       48.72       47.73      0.93 o 
  -2  -5   1       69.20       69.65      1.03 o 
  -1  -5   1      148.64      152.63      2.01 o 
   0  -5   1        3.16        2.55      0.46 o 
   1  -5   1      156.16      185.01      2.42 o 
   2  -5   1      566.70      584.59      5.00 o 
   3  -5   1      234.03      247.69      2.14 o 
   4  -5   1        7.03        7.17      0.29 o 
   5  -5   1      201.62      211.91      2.47 o 
   6  -5   1      747.04      738.16      7.64 o 
   7  -5   1       41.96       42.08      0.84 o 
   8  -5   1       12.29       14.01      0.72 o 
 -10  -4   1        9.00       10.14      1.30 o 
  -9  -4   1       37.05       42.33      0.93 o 
  -8  -4   1       39.69       40.15      0.77 o 
  -7  -4   1        1.35        2.16      0.35 o 
  -6  -4   1      309.07      325.52      3.20 o 
  -5  -4   1        5.09        7.13      0.30 o 
  -4  -4   1      117.14      120.83      1.68 o 
  -3  -4   1      163.96      196.82      2.27 o 
  -2  -4   1        2.72        1.56      0.24 o 
  -1  -4   1      617.44      622.73      7.22 o 
   0  -4   1      444.53      453.25     27.99 o 
   1  -4   1      487.00      508.09      5.89 o 
   2  -4   1      238.75      268.97      2.89 o 
   3  -4   1      924.03      971.20      8.22 o 
   4  -4   1        0.21        0.81      0.17 o 
   5  -4   1        3.14        4.84      0.28 o 
   6  -4   1      105.92      102.97      1.92 o 
   7  -4   1       20.86       18.53      0.56 o 
   8  -4   1       11.99       12.02      0.65 o 
   9  -4   1        1.72        1.54      0.65 o 
 -10  -3   1       19.20       20.74      1.64 o 
  -9  -3   1        0.03       -0.20      0.27 o 
  -8  -3   1      505.84      524.61      5.89 o 
  -7  -3   1      370.08      365.69      3.91 o 
  -6  -3   1      806.46      789.48      7.86 o 
  -5  -3   1      139.89      134.43      1.78 o 
  -4  -3   1       58.10       49.80      1.21 o 
  -3  -3   1      811.43      914.03     10.36 o 
  -2  -3   1      503.57      492.61      7.83 o 
  -1  -3   1      118.75      123.13     16.36 o 
   0  -3   1      789.30      728.56     84.00 o 
   1  -3   1      126.38      140.22      2.10 o 
   2  -3   1      241.43      249.75      4.02 o 
   3  -3   1      238.15      246.44      3.06 o 
   4  -3   1       12.98       12.93      0.29 o 
   5  -3   1      340.00      325.30      2.91 o 
   6  -3   1        1.25        1.13      0.19 o 
   7  -3   1      159.19      162.22      2.01 o 
   8  -3   1       35.69       35.64      0.96 o 
   9  -3   1        0.83        1.10      0.62 o 
 -10  -2   1       38.22       42.44      2.28 o 
  -9  -2   1       11.35       12.68      0.57 o 
  -8  -2   1       34.89       36.48      0.96 o 
  -7  -2   1      518.97      520.61      5.94 o 
  -6  -2   1      307.00      284.42      3.48 o 
  -5  -2   1       19.67       19.74      0.85 o 
  -4  -2   1      314.65      331.20      3.80 o 
  -3  -2   1      458.18      460.36      6.95 o 
  -2  -2   1      243.67      248.72      2.92 o 
  -1  -2   1     6052.67     6183.42     71.30 o 
   0  -2   1     3438.78     3628.72     59.23 o 
   1  -2   1     1633.66     1653.60     22.09 o 
   2  -2   1        6.52        6.21      0.28 o 
   3  -2   1      256.91      260.34      2.80 o 
   4  -2   1      303.28      299.58      2.85 o 
   5  -2   1      109.88      109.19      1.14 o 
   6  -2   1      548.16      522.00      4.53 o 
   7  -2   1       22.82       25.45      0.56 o 
   8  -2   1       37.14       39.08      1.14 o 
   9  -2   1       18.38       18.53      1.05 o 
 -10  -1   1       21.42       21.97      1.23 o 
  -9  -1   1        4.11        5.05      0.46 o 
  -8  -1   1      134.98      140.07      2.02 o 
  -7  -1   1       46.81       44.78      0.91 o 
  -6  -1   1     2194.78     2116.29     22.54 o 
  -5  -1   1       10.20        8.53      0.41 o 
  -4  -1   1       26.23       25.45      0.58 o 
  -3  -1   1      224.26      252.25      4.16 o 
  -2  -1   1      741.55      806.13     18.74 o 
  -1  -1   1     2682.63     2718.11     44.79 o 
   0  -1   1       17.93       27.27      0.56 o 
   1  -1   1      151.18      147.23      2.08 o 
   2  -1   1       28.29       35.05      0.62 o 
   3  -1   1      294.05      322.23      3.77 o 
   4  -1   1      209.78      232.41      2.84 o 
   5  -1   1       17.84       15.89      0.36 o 
   6  -1   1     1665.44     1618.28     13.30 o 
   7  -1   1      216.87      211.57      2.28 o 
   8  -1   1        2.44        4.38      0.35 o 
   9  -1   1        7.74        8.54      0.67 o 
 -10   0   1       40.20       39.42      1.59 o 
  -9   0   1       15.24       16.20      0.70 o 
  -8   0   1       26.29       25.40      0.91 o 
  -7   0   1       93.99       94.66      1.46 o 
  -6   0   1      567.54      542.02      6.08 o 
  -5   0   1      284.24      300.17      4.04 o 
  -4   0   1        3.02        2.34      0.58 o 
  -3   0   1       52.31       62.79      1.24 o 
  -2   0   1     1672.63     1801.23     41.46 o 
  -1   0   1       72.47       48.52      1.34 o 
   1   0   1      387.59      374.62      6.22 o 
   2   0   1        4.81        5.43      0.38 o 
   3   0   1     1184.78     1270.72     22.84 o 
   4   0   1     1579.84     1715.78     21.99 o 
   5   0   1        5.26        4.92      0.26 o 
   6   0   1       11.18        7.88      0.32 o 
   7   0   1      170.48      179.19      1.90 o 
   8   0   1        8.20        8.68      0.45 o 
   9   0   1       49.07       46.93      1.31 o 
  10   0   1       15.79       13.50      1.04 o 
  -9   1   1        0.03        0.12      0.62 o 
  -8   1   1       82.94       83.76      1.44 o 
  -7   1   1      106.19      109.99      1.65 o 
  -6   1   1        0.49        0.95      0.33 o 
  -5   1   1     1101.25     1094.48     12.02 o 
  -4   1   1      115.08      120.12      1.57 o 
  -3   1   1      966.45      955.63     12.34 o 
  -2   1   1      109.58      108.96      3.04 o 
   0   1   1      972.28     1008.82     23.13 o 
   1   1   1     3781.96     3699.19     83.25 o 
   2   1   1      411.41      379.76      8.89 o 
   3   1   1      434.41      499.93     11.75 o 
   4   1   1       72.42       87.90      1.40 o 
   5   1   1      437.69      462.35      4.23 o 
   6   1   1       43.91       38.54      0.62 o 
   7   1   1       89.82       83.08      1.05 o 
   8   1   1      187.18      194.19      2.54 o 
   9   1   1        4.75        4.38      1.33 o 
  10   1   1       21.82       26.89      2.45 o 
  -9   2   1       75.40       72.03      2.06 o 
  -8   2   1       24.78       25.85      0.78 o 
  -7   2   1        0.25        0.55      0.27 o 
  -6   2   1       70.36       67.36      1.02 o 
  -5   2   1      107.70      125.47      1.54 o 
  -4   2   1        0.01        1.40      0.28 o 
  -3   2   1     1918.88     2005.64     25.71 o 
  -2   2   1      372.78      384.19      5.37 o 
   0   2   1     1828.40     2020.98     32.89 o 
   1   2   1     3264.20     3223.18     73.22 o 
   2   2   1      127.05      118.59      1.69 o 
   3   2   1       51.96       43.83      0.94 o 
   4   2   1       79.41       83.06      1.34 o 
   5   2   1      151.00      157.70      1.61 o 
   6   2   1      107.62      114.26      1.29 o 
   7   2   1        1.64        1.66      0.21 o 
   8   2   1       19.37       18.13      0.57 o 
   9   2   1        9.96       13.58      0.93 o 
  10   2   1       16.24       18.76      1.12 o 
  -9   3   1      161.94      166.01      3.62 o 
  -8   3   1       54.21       59.40      1.22 o 
  -7   3   1       23.50       22.47      0.80 o 
  -6   3   1      125.03      118.20      1.55 o 
  -5   3   1      224.11      236.11      2.17 o 
  -4   3   1       81.60       82.83      1.50 o 
  -3   3   1     1368.10     1424.65     23.51 o 
  -2   3   1      811.31      874.92     11.35 o 
   0   3   1       28.45       26.90      0.70 o 
   1   3   1      422.90      475.36      9.84 o 
   2   3   1      110.70      116.94      2.11 o 
   3   3   1      360.59      399.16      5.56 o 
   4   3   1      212.20      278.97      3.47 o 
   5   3   1      297.96      269.32      2.40 o 
   6   3   1       55.29       58.12      0.74 o 
   7   3   1       91.36       85.21      0.99 o 
   8   3   1       30.75       28.23      0.80 o 
   9   3   1       33.68       42.09      1.49 o 
  10   3   1        1.61        0.40      0.59 o 
  -8   4   1      353.62      373.36      5.60 o 
  -7   4   1        0.88        1.20      0.28 o 
  -6   4   1       38.03       34.47      0.73 o 
  -5   4   1        4.53        3.12      0.23 o 
  -4   4   1      189.43      207.81      1.93 o 
  -3   4   1        0.05        0.32      0.14 o 
  -2   4   1       80.42       82.43      1.12 o 
  -1   4   1       84.29       73.60      1.18 o 
   0   4   1       34.27       44.91      0.82 o 
   1   4   1     1447.67     1586.64     33.24 o 
   2   4   1      594.57      461.87     10.99 o 
   3   4   1       27.37       24.17      0.73 o 
   4   4   1      379.99      415.33      4.37 o 
   5   4   1      595.82      584.65      4.66 o 
   6   4   1       14.98       14.86      0.36 o 
   7   4   1      171.31      164.45      1.56 o 
   8   4   1       38.82       37.28      1.41 o 
   9   4   1        0.99        0.78      0.86 o 
  10   4   1       19.96       22.75      1.23 o 
  -8   5   1       98.63      103.82      2.17 o 
  -7   5   1      205.53      204.10      2.86 o 
  -6   5   1       45.95       42.76      0.86 o 
  -5   5   1       37.75       34.42      0.65 o 
  -4   5   1      117.88      110.50      1.17 o 
  -3   5   1       91.33       89.28      1.11 o 
  -2   5   1        1.09        0.69      0.15 o 
  -1   5   1      178.78      179.30      2.01 o 
   0   5   1      112.23      111.83      1.77 o 
   1   5   1        1.19        1.52      0.18 o 
   2   5   1        7.64       20.74      0.75 o 
   3   5   1        3.24        3.12      0.19 o 
   4   5   1       65.76       74.29      0.83 o 
   5   5   1        0.35        1.00      0.16 o 
   6   5   1      123.31       99.80      1.03 o 
   7   5   1       60.78       70.06      0.84 o 
   8   5   1       44.37       43.22      0.99 o 
   9   5   1       11.63       13.59      0.94 o 
  10   5   1       48.33       53.42      3.32 o 
  -8   6   1       37.90       38.13      1.29 o 
  -7   6   1      170.33      167.29      2.96 o 
  -6   6   1       17.79       18.53      0.62 o 
  -5   6   1       21.24       21.90      0.56 o 
  -4   6   1      127.71      117.21      1.26 o 
  -3   6   1       11.43       12.18      0.36 o 
  -2   6   1        0.30        0.07      0.10 o 
  -1   6   1        0.03        0.06      0.17 o 
   0   6   1      140.92      168.55      1.74 o 
   1   6   1      260.39      291.67      2.59 o 
   2   6   1        6.57        7.17      0.25 o 
   3   6   1      145.28      148.12      1.57 o 
   4   6   1       73.15       74.75      0.95 o 
   5   6   1       50.78       53.77      0.71 o 
   6   6   1       60.25       49.16      0.65 o 
   7   6   1      142.56      138.68      1.74 o 
   8   6   1      130.11      123.46      2.00 o 
   9   6   1       14.76       13.04      1.00 o 
  10   6   1       47.29       43.17      3.03 o 
  -7   7   1        7.49        7.32      0.68 o 
  -6   7   1       31.56       30.75      1.09 o 
  -5   7   1       19.66       23.19      0.68 o 
  -4   7   1        2.90        1.07      0.19 o 
  -3   7   1       84.97       85.31      1.14 o 
  -2   7   1      139.90      147.51      1.39 o 
  -1   7   1        0.51        1.03      0.17 o 
   0   7   1        9.45        8.13      0.32 o 
   1   7   1     1467.39     1517.56     12.47 o 
   2   7   1       56.53       59.84      0.94 o 
   3   7   1      186.28      194.92      2.19 o 
   4   7   1        0.00        0.56      0.18 o 
   5   7   1        0.08        0.38      0.21 o 
   6   7   1        0.01       -0.29      0.21 o 
   7   7   1        5.90        4.79      0.49 o 
   8   7   1       28.90       27.00      1.15 o 
   9   7   1       60.62       61.40      4.83 o 
  -6   8   1        0.02        0.14      0.41 o 
  -5   8   1       24.17       21.26      0.79 o 
  -4   8   1       62.64       57.29      1.14 o 
  -3   8   1       70.14       67.70      1.04 o 
  -2   8   1        3.54        3.92      0.27 o 
  -1   8   1        6.26        5.37      0.25 o 
   0   8   1       45.71       43.75      0.64 o 
   1   8   1       47.84       48.54      0.75 o 
   2   8   1       10.66       11.24      0.54 o 
   3   8   1      111.36       96.89      1.35 o 
   4   8   1        4.41        4.11      0.30 o 
   5   8   1       16.01       10.84      0.44 o 
   6   8   1        0.52        0.75      0.26 o 
   7   8   1       18.38       16.56      0.66 o 
   8   8   1       21.14       24.27      1.12 o 
   9   8   1       66.08       70.35      3.83 o 
  -6   9   1        1.35        0.85      0.50 o 
  -5   9   1        1.13        1.30      0.39 o 
  -4   9   1       35.93       36.47      0.97 o 
  -3   9   1        6.79        6.51      0.41 o 
  -2   9   1       24.62       24.59      0.89 o 
  -1   9   1      659.18      647.41      6.14 o 
   0   9   1      372.43      376.56      4.13 o 
   1   9   1      114.59      108.95      1.48 o 
   2   9   1       40.44       44.96      0.97 o 
   3   9   1       61.27       52.29      1.00 o 
   4   9   1      144.79      137.92      2.40 o 
   5   9   1      250.55      221.51      2.95 o 
   6   9   1       42.91       40.48      1.09 o 
   7   9   1       83.57       84.73      1.56 o 
   8   9   1        3.36        1.98      0.60 o 
   9   9   1       73.89       81.13      1.86 o 
  -5  10   1       19.50       20.38      0.98 o 
  -4  10   1       54.30       54.75      1.26 o 
  -3  10   1        3.96        3.86      0.43 o 
  -2  10   1        1.38        1.38      0.31 o 
  -1  10   1        8.89        8.44      0.43 o 
   0  10   1        3.40        2.78      0.28 o 
   1  10   1      151.06      147.92      1.92 o 
   2  10   1      177.22      173.16      2.24 o 
   3  10   1        1.83        2.56      0.34 o 
   4  10   1      309.46      313.53      3.27 o 
   5  10   1       95.33      104.43      1.38 o 
   6  10   1       15.42       15.82      0.57 o 
   7  10   1        6.59        7.93      0.49 o 
   8  10   1       19.94       19.58      0.97 o 
  -4  11   1        1.42        0.95      0.49 o 
  -3  11   1       20.49       21.11      0.83 o 
  -2  11   1       75.69       79.25      1.41 o 
  -1  11   1      349.63      344.91      4.99 o 
   0  11   1        0.18        0.69      0.28 o 
   1  11   1        8.22        7.45      0.38 o 
   2  11   1        3.87        4.62      0.38 o 
   3  11   1       27.20       28.54      0.67 o 
   4  11   1      125.27      121.86      1.57 o 
   5  11   1      108.79      107.02      1.44 o 
   6  11   1       46.93       44.20      0.92 o 
   7  11   1        2.23        1.83      0.50 o 
  -2  12   1        0.39       -0.02      0.47 o 
  -1  12   1      219.66      227.08      3.67 o 
   0  12   1        0.13       -0.30      0.32 o 
   1  12   1       73.78       73.31      1.35 o 
   2  12   1        5.94        6.11      0.39 o 
   3  12   1        1.53        1.56      0.33 o 
   4  12   1       14.88       15.54      0.58 o 
   5  12   1       58.57       58.24      1.02 o 
   6  12   1       54.89       56.56      1.37 o 
   0  13   1        7.37        7.33      0.59 o 
   1  13   1       18.23       20.32      0.88 o 
   2  13   1       58.32       61.52      1.17 o 
   3  13   1      120.58      124.15      1.81 o 
   4  13   1       14.34       15.09      0.66 o 
  -3 -13   2        2.27        0.63      0.85 o 
  -2 -13   2        0.92       -0.14      0.45 o 
  -1 -13   2        3.25        4.49      0.69 o 
  -5 -12   2       76.03       78.50      1.64 o 
  -4 -12   2       96.47      101.33      2.08 o 
  -3 -12   2       68.77       68.32      1.37 o 
  -2 -12   2        5.78        5.96      0.55 o 
  -1 -12   2       45.97       45.86      1.36 o 
   0 -12   2        0.29        0.32      0.29 o 
   1 -12   2        4.85        5.14      0.43 o 
   2 -12   2       18.20       20.88      0.77 o 
  -7 -11   2       79.83       88.02      1.76 o 
  -6 -11   2       63.98       63.98      1.43 o 
  -5 -11   2       20.44       20.98      0.84 o 
  -4 -11   2       45.69       50.43      1.08 o 
  -3 -11   2      119.66      123.71      1.84 o 
  -2 -11   2       89.41       88.98      1.31 o 
  -1 -11   2       46.36       44.86      0.91 o 
   0 -11   2        2.01        2.57      0.41 o 
   1 -11   2        4.13        5.08      0.37 o 
   2 -11   2        1.91        1.82      0.35 o 
   3 -11   2       37.34       38.50      0.90 o 
  -7 -10   2       32.24       28.85      0.98 o 
  -6 -10   2        3.41        3.54      0.68 o 
  -5 -10   2       16.38       18.67      0.75 o 
  -4 -10   2        6.68        6.32      0.40 o 
  -3 -10   2        0.00        0.42      0.29 o 
  -2 -10   2       29.05       28.67      0.64 o 
  -1 -10   2       33.73       34.60      0.78 o 
   0 -10   2        0.23       -0.03      0.25 o 
   1 -10   2       20.58       20.72      0.57 o 
   2 -10   2       38.03       37.43      0.83 o 
   3 -10   2       27.92       27.19      0.76 o 
   4 -10   2        1.43        1.80      0.36 o 
  -8  -9   2       64.12       64.90      1.41 o 
  -7  -9   2      152.84      154.73      1.92 o 
  -6  -9   2       29.09       28.72      0.69 o 
  -5  -9   2        3.53        3.45      0.33 o 
  -4  -9   2       50.46       49.28      0.90 o 
  -3  -9   2       11.20        9.97      0.43 o 
  -2  -9   2        2.08        3.49      0.24 o 
  -1  -9   2       77.33       77.57      0.92 o 
   0  -9   2        8.78        9.98      0.44 o 
   1  -9   2       95.61       88.90      1.19 o 
   2  -9   2        8.62        9.17      0.41 o 
   3  -9   2       16.41       15.30      0.56 o 
   4  -9   2        7.71        7.40      0.45 o 
   5  -9   2        8.27        7.25      0.46 o 
  -9  -8   2        2.35        3.28      0.98 o 
  -8  -8   2       18.42       18.72      0.62 o 
  -7  -8   2       11.83        9.21      0.45 o 
  -6  -8   2        7.55        4.07      0.33 o 
  -5  -8   2       54.38       48.23      0.83 o 
  -4  -8   2       21.57       25.11      0.58 o 
  -3  -8   2        2.12        2.35      0.20 o 
  -2  -8   2      663.72      663.52      5.36 o 
  -1  -8   2       46.86       50.54      0.67 o 
   0  -8   2      409.71      409.32      3.65 o 
   1  -8   2       24.67       23.04      0.53 o 
   2  -8   2        2.15        3.44      0.29 o 
   3  -8   2      320.19      299.16      3.39 o 
   4  -8   2       11.27       12.81      0.51 o 
   5  -8   2        1.14        1.63      0.32 o 
   6  -8   2        4.37        4.99      0.45 o 
  -9  -7   2       11.45       14.17      0.96 o 
  -8  -7   2        0.47        0.13      0.41 o 
  -7  -7   2       27.85       26.23      0.59 o 
  -6  -7   2       58.19       45.03      0.88 o 
  -5  -7   2      139.29      120.78      1.45 o 
  -4  -7   2       70.34       66.58      0.94 o 
  -3  -7   2       52.82       48.59      0.62 o 
  -2  -7   2       30.11       26.22      0.45 o 
  -1  -7   2       71.54       68.68      0.83 o 
   0  -7   2      421.02      412.17      3.87 o 
   1  -7   2       59.95       65.88      0.82 o 
   2  -7   2      602.20      596.02      5.23 o 
   3  -7   2       55.99       52.04      0.81 o 
   4  -7   2        0.45        1.24      0.26 o 
   5  -7   2       11.14       11.78      0.50 o 
   6  -7   2        2.01        1.99      0.33 o 
   7  -7   2        9.11        9.70      0.50 o 
  -9  -6   2       58.81       65.46      1.40 o 
  -8  -6   2       37.43       37.80      0.78 o 
  -7  -6   2       52.88       52.69      0.90 o 
  -6  -6   2        4.74        4.19      0.28 o 
  -5  -6   2       11.41       13.11      0.40 o 
  -4  -6   2      123.42      123.47      1.65 o 
  -3  -6   2      348.56      372.10      4.32 o 
  -2  -6   2       64.77       72.42      1.01 o 
  -1  -6   2      103.95      137.84      1.61 o 
   0  -6   2       95.65      114.44      1.23 o 
   1  -6   2        3.48        3.50      0.22 o 
   2  -6   2      308.43      326.65      2.96 o 
   3  -6   2       68.59       62.75      0.89 o 
   4  -6   2        3.63        4.64      0.32 o 
   5  -6   2       34.98       37.05      0.77 o 
   6  -6   2       10.37        9.75      0.55 o 
   7  -6   2       12.85       14.55      0.57 o 
   8  -6   2       29.44       31.95      1.15 o 
  -9  -5   2       26.08       31.39      0.75 o 
  -8  -5   2        8.10        8.24      0.42 o 
  -7  -5   2      335.71      335.73      3.16 o 
  -6  -5   2        0.12        0.31      0.19 o 
  -5  -5   2       79.60       71.90      0.98 o 
  -4  -5   2      226.12      260.07      2.64 o 
  -3  -5   2      402.08      409.09      5.40 o 
  -2  -5   2      208.33      213.91      2.35 o 
  -1  -5   2       71.94       55.12      0.88 o 
   0  -5   2      101.05      107.52      1.44 o 
   1  -5   2      164.77      185.21      1.87 o 
   2  -5   2      138.38      134.96      1.25 o 
   3  -5   2       17.99       20.26      0.38 o 
   4  -5   2      296.15      283.21      3.13 o 
   5  -5   2      483.11      472.86      5.02 o 
   6  -5   2       75.15       75.22      1.17 o 
   7  -5   2       30.39       31.27      0.74 o 
   8  -5   2       15.01       17.72      0.84 o 
 -10  -4   2        0.04        0.28      0.56 o 
  -9  -4   2        9.16       10.83      0.50 o 
  -8  -4   2        4.90        5.41      0.55 o 
  -7  -4   2        3.32        2.70      0.25 o 
  -6  -4   2       50.88       50.09      0.73 o 
  -5  -4   2      166.41      169.47      1.83 o 
  -4  -4   2       14.29       22.44      0.46 o 
  -3  -4   2       34.54       46.14      0.65 o 
  -2  -4   2      427.86      443.84      4.53 o 
  -1  -4   2      452.64      522.01      6.97 o 
   0  -4   2      223.48      226.48      7.86 o 
   1  -4   2      113.48      138.95      1.62 o 
   2  -4   2        3.73        3.40      0.40 o 
   3  -4   2      114.70      120.72      1.23 o 
   4  -4   2      107.89       99.99      1.01 o 
   5  -4   2     1038.62     1000.37     10.12 o 
   6  -4   2      102.91      103.37      1.42 o 
   7  -4   2      172.91      172.70      2.15 o 
   8  -4   2        0.42        0.02      0.30 o 
   9  -4   2        1.92        2.87      0.86 o 
 -10  -3   2        1.98        2.49      0.45 o 
  -9  -3   2       12.60       11.63      0.66 o 
  -8  -3   2      105.70      103.43      1.48 o 
  -7  -3   2      326.69      335.05      3.63 o 
  -6  -3   2       69.67       68.05      1.03 o 
  -5  -3   2       30.89       26.98      0.64 o 
  -4  -3   2      491.96      483.46      5.17 o 
  -3  -3   2      220.21      253.82      2.47 o 
  -2  -3   2      869.66      956.45      9.75 o 
   0  -3   2     1652.86     1824.29     20.44 o 
   1  -3   2      340.44      399.88      4.16 o 
   2  -3   2      433.21      485.30      5.03 o 
   3  -3   2       25.78       32.43      0.46 o 
   4  -3   2      110.05      100.32      0.99 o 
   5  -3   2      607.55      582.22      5.44 o 
   6  -3   2      920.02      913.84      9.29 o 
   7  -3   2        5.70        6.43      0.38 o 
   8  -3   2       96.63      101.65      1.61 o 
   9  -3   2       63.06       60.92      1.54 o 
 -10  -2   2        6.85        7.07      0.62 o 
  -9  -2   2       28.39       27.76      0.88 o 
  -8  -2   2       15.67       14.72      0.54 o 
  -7  -2   2        0.01       -0.26      0.22 o 
  -6  -2   2      172.45      172.36      2.25 o 
  -5  -2   2       54.73       46.69      0.74 o 
  -4  -2   2       44.99       48.20      0.70 o 
  -3  -2   2      661.50      746.66      9.59 o 
  -2  -2   2      292.80      161.80      3.62 o 
  -1  -2   2      357.94      383.14     26.65 o 
   1  -2   2      395.11      443.35      6.04 o 
   2  -2   2     1139.05     1167.98     11.75 o 
   3  -2   2        7.80        7.31      0.25 o 
   4  -2   2       79.33       80.72      0.81 o 
   5  -2   2        9.47        8.78      0.33 o 
   6  -2   2       47.73       46.50      0.74 o 
   7  -2   2       46.21       44.55      0.83 o 
   8  -2   2       63.82       65.38      1.19 o 
   9  -2   2       43.06       45.48      1.62 o 
 -10  -1   2       10.88       11.75      0.67 o 
  -9  -1   2       36.21       40.79      1.03 o 
  -8  -1   2      132.33      140.32      2.05 o 
  -7  -1   2       64.39       59.47      2.09 o 
  -6  -1   2     1166.95     1127.05     14.14 o 
  -5  -1   2      939.47      898.66     11.28 o 
  -4  -1   2      299.09      311.42      4.00 o 
  -3  -1   2       67.27       71.35      0.95 o 
  -2  -1   2      331.96      365.50      6.19 o 
  -1  -1   2       33.81       32.56      0.73 o 
   0  -1   2     2170.18     2318.06     30.84 o 
   1  -1   2      393.08      401.09      5.43 o 
   2  -1   2      165.97      173.67      2.46 o 
   3  -1   2       95.89       93.20      1.11 o 
   4  -1   2       43.88       44.05      0.66 o 
   5  -1   2      316.59      303.22      2.69 o 
   6  -1   2      393.70      370.60      3.29 o 
   7  -1   2        1.66        1.94      0.33 o 
   8  -1   2      123.62      121.14      1.79 o 
   9  -1   2        5.21        5.11      0.71 o 
  -9   0   2       47.14       51.05      1.14 o 
  -8   0   2        0.10        0.09      0.28 o 
  -7   0   2       75.18       71.10      1.40 o 
  -6   0   2       23.26       22.67      0.71 o 
  -5   0   2      138.01      126.13      1.92 o 
  -4   0   2       18.41       16.24      0.39 o 
  -3   0   2       54.54       78.31      1.01 o 
  -2   0   2     1163.95     1087.53     94.50 o 
  -1   0   2     3902.07     3964.35     65.14 o 
   0   0   2       10.27        7.64      0.36 o 
   1   0   2      360.39      344.88      7.01 o 
   2   0   2     5372.69     5056.49     68.87 o 
   3   0   2        4.98        6.44      0.25 o 
   4   0   2       21.10       22.53      0.43 o 
   5   0   2      249.16      258.33      2.49 o 
   6   0   2       39.93       38.06      0.65 o 
   7   0   2        8.80        6.71      0.38 o 
   8   0   2      164.02      151.34      2.11 o 
   9   0   2        2.19        3.91      0.46 o 
  10   0   2        0.39       -0.27      0.58 o 
  -9   1   2       54.83       59.27      1.52 o 
  -8   1   2        2.09        1.80      0.33 o 
  -7   1   2       10.27       10.84      0.51 o 
  -6   1   2      253.83      257.28      3.63 o 
  -5   1   2       31.05       37.69      0.83 o 
  -4   1   2      126.63      138.21      1.77 o 
  -3   1   2       59.24       80.67      1.08 o 
  -1   1   2     5262.71     5014.87     81.33 o 
   0   1   2      268.51      266.82      7.91 o 
   1   1   2     2645.26     2693.84     42.73 o 
   3   1   2     1882.66     2084.22     48.30 o 
   4   1   2        3.04        5.14      0.25 o 
   5   1   2       88.43      100.88      1.82 o 
   6   1   2        0.57        0.26      0.18 o 
   7   1   2      262.56      247.12      3.93 o 
   8   1   2        9.84        7.47      1.15 o 
   9   1   2        0.28       -0.03      0.51 o 
  10   1   2       20.26       22.16      1.25 o 
  -9   2   2      125.01      136.93      2.29 o 
  -8   2   2       76.00       86.85      1.77 o 
  -7   2   2        0.06        0.03      0.25 o 
  -6   2   2       84.65       84.05      1.18 o 
  -5   2   2       36.04       33.59      0.72 o 
  -4   2   2       31.95       26.14      0.56 o 
  -3   2   2      445.15      484.75      5.41 o 
  -2   2   2     1667.56     1743.81     36.70 o 
  -1   2   2     1278.44     1260.18     28.60 o 
   0   2   2       33.32       30.06      0.67 o 
   1   2   2      587.91      655.84     14.84 o 
   2   2   2      428.39      424.67      9.69 o 
   3   2   2      786.95      845.16      9.54 o 
   4   2   2      592.70      689.84      6.26 o 
   5   2   2        0.52        0.80      0.14 o 
   6   2   2        0.01        0.03      0.17 o 
   7   2   2      373.04      371.43      3.62 o 
   8   2   2        0.00       -0.28      0.28 o 
   9   2   2        7.62        7.82      0.55 o 
  10   2   2       13.52       17.80      1.49 o 
  -9   3   2       30.71       36.48      2.54 o 
  -8   3   2       40.78       40.16      1.00 o 
  -7   3   2        2.67        3.10      0.32 o 
  -6   3   2       13.55        9.12      0.54 o 
  -5   3   2       62.84       52.53      0.85 o 
  -4   3   2       55.26       65.43      1.04 o 
  -3   3   2        3.58        2.02      0.26 o 
  -2   3   2     2467.19     2628.44     28.49 o 
  -1   3   2        0.19        1.31      0.64 o 
   0   3   2      180.40      198.13      2.71 o 
   1   3   2       40.24       35.05      0.63 o 
   2   3   2       52.30       65.03      1.11 o 
   3   3   2        1.51        3.66      0.18 o 
   4   3   2        7.35       13.27      0.33 o 
   5   3   2       32.69       40.01      0.60 o 
   6   3   2       47.78       39.58      0.59 o 
   7   3   2       28.78       28.21      0.97 o 
   8   3   2       61.87       64.46      1.28 o 
   9   3   2        7.08        7.58      0.49 o 
  10   3   2       16.95       21.00      1.17 o 
  -8   4   2       96.18      107.40      1.80 o 
  -7   4   2        1.23        3.07      0.38 o 
  -6   4   2       19.26       18.83      0.56 o 
  -5   4   2        0.62        0.21      0.20 o 
  -4   4   2      130.31      116.92      1.78 o 
  -3   4   2       62.07       64.41      1.99 o 
  -2   4   2        0.00       -0.02      0.16 o 
  -1   4   2       27.35       25.28      0.50 o 
   0   4   2        5.12        9.52      0.59 o 
   1   4   2       56.70       58.34      0.96 o 
   2   4   2       89.58      100.66      1.32 o 
   3   4   2      474.44      514.02      6.77 o 
   4   4   2      184.78      189.94      1.74 o 
   5   4   2      525.90      511.36      4.11 o 
   6   4   2      356.01      359.91      3.00 o 
   7   4   2       17.29       14.44      0.62 o 
   8   4   2       98.07       95.19      1.67 o 
   9   4   2      153.32      155.22      2.45 o 
  10   4   2       10.65       10.25      0.94 o 
  -8   5   2       21.01       22.80      1.65 o 
  -7   5   2       28.18       26.64      0.74 o 
  -6   5   2       94.35       84.91      1.29 o 
  -5   5   2        2.95        0.87      0.23 o 
  -4   5   2       25.68       23.32      0.56 o 
  -2   5   2        3.03        3.96      0.32 o 
  -1   5   2        3.93        5.77      0.29 o 
   0   5   2      308.84      353.42      4.04 o 
   1   5   2      706.68      737.32      8.36 o 
   2   5   2     2124.52     2309.89     25.65 o 
   3   5   2       38.24       49.57      0.66 o 
   4   5   2      355.21      356.63      3.12 o 
   5   5   2      248.83      234.70      2.18 o 
   6   5   2       48.61       55.88      0.74 o 
   7   5   2      691.91      627.20      8.17 o 
   8   5   2       62.31       53.66      1.15 o 
   9   5   2        0.02        0.17      0.33 o 
  10   5   2       27.02       33.93      1.44 o 
  -7   6   2      162.64      152.21      2.08 o 
  -6   6   2       13.71       15.24      0.74 o 
  -5   6   2      230.04      198.97      2.38 o 
  -4   6   2       41.44       39.19      0.81 o 
  -3   6   2      194.16      194.02      1.88 o 
  -2   6   2      253.44      254.02      2.45 o 
  -1   6   2       18.52       14.07      0.34 o 
   0   6   2       20.60       21.16      0.66 o 
   1   6   2       61.06       70.12      1.39 o 
   2   6   2        3.63        5.77      0.37 o 
   3   6   2      129.62      141.12      1.50 o 
   4   6   2       59.48       57.69      0.72 o 
   5   6   2      100.48      106.86      1.24 o 
   6   6   2       11.72        9.23      0.38 o 
   7   6   2      371.46      330.68      4.54 o 
   8   6   2        4.59        3.95      0.41 o 
   9   6   2       19.14       19.94      0.74 o 
  10   6   2        5.29        5.08      0.74 o 
  -7   7   2       77.46       80.27      3.09 o 
  -6   7   2       75.56       75.53      1.28 o 
  -5   7   2        0.12        0.07      0.25 o 
  -4   7   2        1.12        0.40      0.23 o 
  -3   7   2       19.51       15.80      0.46 o 
  -2   7   2       31.09       30.94      0.50 o 
  -1   7   2       81.80       84.78      0.95 o 
   0   7   2        0.31        0.63      0.16 o 
   1   7   2       92.42      110.50      1.22 o 
   2   7   2       57.95       62.99      0.83 o 
   3   7   2       37.99       42.41      0.69 o 
   4   7   2        1.31        0.52      0.24 o 
   5   7   2      105.49      106.10      1.38 o 
   6   7   2       18.05       16.46      0.56 o 
   7   7   2       56.35       56.11      1.72 o 
   8   7   2        0.59        0.04      0.32 o 
   9   7   2       70.31       72.90      4.19 o 
  -6   8   2       49.57       52.33      1.46 o 
  -5   8   2        2.11        2.29      0.45 o 
  -4   8   2       26.92       23.37      0.81 o 
  -3   8   2       68.10       62.59      1.04 o 
  -2   8   2        5.50        4.82      0.27 o 
  -1   8   2        3.13        2.66      0.26 o 
   0   8   2       19.06       19.19      0.58 o 
   1   8   2      189.55      189.44      1.95 o 
   2   8   2        0.26        0.44      0.19 o 
   3   8   2      183.40      168.93      2.62 o 
   4   8   2      189.58      175.05      2.07 o 
   5   8   2      109.45      108.71      1.69 o 
   6   8   2       97.74       98.14      1.50 o 
   7   8   2        8.38       11.33      0.84 o 
   8   8   2       33.62       31.99      0.90 o 
   9   8   2        2.39        2.31      0.61 o 
  -5   9   2        8.00        7.69      0.68 o 
  -4   9   2       32.62       33.51      1.90 o 
  -3   9   2        3.11        3.30      0.39 o 
  -2   9   2      193.77      191.69      2.06 o 
  -1   9   2      154.58      150.89      1.57 o 
   0   9   2       70.67       71.75      0.91 o 
   1   9   2      192.70      199.23      2.14 o 
   2   9   2       47.34       49.38      0.95 o 
   3   9   2       33.20       24.60      0.59 o 
   4   9   2        8.86       11.30      0.45 o 
   5   9   2      169.40      172.38      2.37 o 
   6   9   2      140.93      144.57      2.30 o 
   7   9   2        0.05        0.08      0.40 o 
   8   9   2        0.21        0.00      0.34 o 
   9   9   2       54.08       58.61      1.79 o 
  -5  10   2        2.88        3.04      0.68 o 
  -4  10   2      107.32      112.92      2.29 o 
  -3  10   2       23.59       24.01      0.97 o 
  -2  10   2      370.16      370.93      5.50 o 
  -1  10   2       34.40       34.09      0.72 o 
   0  10   2     1005.92     1006.20     10.35 o 
   1  10   2       45.68       43.93      0.84 o 
   2  10   2       19.71       18.09      0.56 o 
   3  10   2       48.32       45.87      0.85 o 
   4  10   2       91.45       99.81      1.60 o 
   5  10   2      480.47      453.20      5.40 o 
   6  10   2        0.11        0.07      0.32 o 
   7  10   2        2.66        2.56      0.56 o 
   8  10   2        1.91        1.51      0.40 o 
  -3  11   2      119.15      120.67      2.41 o 
  -2  11   2        0.37        0.94      0.54 o 
  -1  11   2        5.14        5.70      0.37 o 
   0  11   2        4.61        4.48      0.33 o 
   1  11   2        4.45        4.42      0.42 o 
   2  11   2        0.26        0.27      0.27 o 
   3  11   2        4.16        4.07      0.37 o 
   4  11   2       38.04       39.63      0.85 o 
   5  11   2       60.06       64.45      1.13 o 
   6  11   2        4.07        4.54      0.47 o 
   7  11   2        2.35        1.87      0.58 o 
  -2  12   2        9.76        9.15      0.75 o 
  -1  12   2        6.62        6.75      0.66 o 
   0  12   2        0.81        0.86      0.36 o 
   1  12   2        5.67        5.43      0.37 o 
   2  12   2       40.52       38.32      0.86 o 
   3  12   2        1.47        1.96      0.34 o 
   4  12   2       99.72       99.94      1.50 o 
   5  12   2      162.33      169.92      2.44 o 
   6  12   2        2.50        2.56      0.40 o 
   0  13   2       27.19       31.43      3.43 o 
   1  13   2        6.24        6.76      0.46 o 
   2  13   2        6.27        6.07      0.41 o 
   3  13   2        0.03       -0.23      0.29 o 
   4  13   2       48.20       45.94      1.16 o 
  -5 -12   3       24.02       27.61      1.34 o 
  -4 -12   3        0.02       -0.08      0.32 o 
  -3 -12   3       82.68       81.46      1.38 o 
  -2 -12   3        0.10       -0.32      0.32 o 
  -1 -12   3        3.38        3.75      0.50 o 
   0 -12   3      136.03      140.91      2.05 o 
   1 -12   3       48.12       49.98      1.18 o 
  -6 -11   3       16.88       16.20      0.86 o 
  -5 -11   3       96.85      100.73      2.02 o 
  -4 -11   3       10.89       10.53      0.66 o 
  -3 -11   3        1.12        0.74      0.39 o 
  -2 -11   3       27.36       25.20      0.66 o 
  -1 -11   3      115.03      109.11      1.66 o 
   0 -11   3        5.84        3.46      0.38 o 
   1 -11   3        2.65        3.55      0.34 o 
   2 -11   3       58.71       57.96      1.14 o 
   3 -11   3       17.11       16.61      0.64 o 
  -7 -10   3      113.65      116.08      2.06 o 
  -6 -10   3       54.22       56.86      1.21 o 
  -5 -10   3       32.81       34.93      0.77 o 
  -4 -10   3       30.34       30.98      0.71 o 
  -3 -10   3       45.53       46.65      0.86 o 
  -2 -10   3        3.43        3.04      0.30 o 
  -1 -10   3       57.85       58.98      1.07 o 
   0 -10   3       28.24       29.39      0.64 o 
   1 -10   3        9.61        9.13      0.41 o 
   2 -10   3      123.46      121.25      1.55 o 
   3 -10   3        0.01       -0.20      0.29 o 
   4 -10   3       52.84       56.27      1.21 o 
  -8  -9   3       56.59       56.53      1.06 o 
  -7  -9   3        3.82        3.27      0.36 o 
  -6  -9   3        4.58        4.64      0.37 o 
  -5  -9   3       18.10       18.59      0.56 o 
  -4  -9   3        1.37        1.46      0.27 o 
  -3  -9   3       40.78       44.09      0.79 o 
  -2  -9   3       89.64       89.62      1.36 o 
  -1  -9   3        3.34        4.40      0.25 o 
   0  -9   3       39.45       37.96      0.60 o 
   1  -9   3       10.31        9.91      0.41 o 
   2  -9   3        4.66        6.28      0.61 o 
   3  -9   3        6.92        7.98      0.44 o 
   4  -9   3        1.19        0.80      0.33 o 
   5  -9   3        1.75        1.32      0.40 o 
  -8  -8   3        7.05        6.89      0.45 o 
  -7  -8   3        8.57        6.55      0.57 o 
  -6  -8   3        8.63        8.37      0.42 o 
  -5  -8   3       10.36        8.51      0.41 o 
  -4  -8   3      171.99      171.77      2.26 o 
  -3  -8   3        1.16        1.36      0.24 o 
  -2  -8   3      210.69      197.54      2.15 o 
  -1  -8   3      104.30      100.31      1.06 o 
   0  -8   3       11.45       10.31      0.32 o 
   1  -8   3       79.70       71.89      0.85 o 
   2  -8   3      115.65      105.22      1.33 o 
   3  -8   3        0.67        0.78      0.26 o 
   4  -8   3       52.76       48.23      1.04 o 
   5  -8   3        5.99        5.97      0.41 o 
   6  -8   3        5.48        5.36      0.44 o 
  -9  -7   3       18.25       21.14      0.68 o 
  -8  -7   3       25.64       27.72      0.66 o 
  -7  -7   3        9.10       10.88      0.48 o 
  -6  -7   3       45.82       44.85      0.83 o 
  -5  -7   3      160.32      148.17      2.50 o 
  -4  -7   3      215.55      215.94      2.28 o 
  -3  -7   3       29.32       30.82      0.61 o 
  -2  -7   3      838.51      834.81      7.69 o 
  -1  -7   3      373.46      375.46      3.13 o 
   0  -7   3      114.46      117.33      1.10 o 
   1  -7   3       58.66       59.53      0.72 o 
   2  -7   3      385.50      385.35      3.24 o 
   3  -7   3       25.52       31.25      0.62 o 
   4  -7   3      121.47      115.58      1.57 o 
   5  -7   3      186.41      185.69      2.30 o 
   6  -7   3       72.50       71.72      1.20 o 
   7  -7   3        0.29        0.35      0.31 o 
  -9  -6   3        0.90        1.12      0.36 o 
  -8  -6   3       14.81       16.13      0.62 o 
  -7  -6   3       17.20       17.41      0.54 o 
  -6  -6   3       36.01       44.06      0.78 o 
  -5  -6   3        3.73        0.54      0.21 o 
  -4  -6   3       19.90       21.56      0.52 o 
  -3  -6   3       38.54       44.96      0.78 o 
   0  -6   3      628.80      634.98      5.82 o 
   1  -6   3        7.40        5.97      0.25 o 
   2  -6   3       47.53       48.01      0.62 o 
   3  -6   3      101.63       99.00      1.04 o 
   4  -6   3       29.89       29.06      0.66 o 
   5  -6   3       13.42       13.44      0.50 o 
   6  -6   3        5.58        5.95      0.40 o 
   7  -6   3        0.90        1.71      0.37 o 
  -9  -5   3       49.26       52.12      1.07 o 
  -8  -5   3      111.75      115.97      1.68 o 
  -7  -5   3       59.64       59.14      0.95 o 
  -6  -5   3       63.49       65.45      0.97 o 
  -5  -5   3       35.12       30.85      0.61 o 
  -4  -5   3       98.72      103.93      1.25 o 
  -3  -5   3        1.44        0.53      0.19 o 
  -2  -5   3      134.87      148.83      1.74 o 
  -1  -5   3      370.52      383.23      4.41 o 
   0  -5   3      437.93      466.80      4.39 o 
   1  -5   3       16.35       19.55      0.79 o 
   2  -5   3       62.82       65.97      0.72 o 
   3  -5   3       10.91       12.23      0.31 o 
   4  -5   3       47.86       47.65      0.68 o 
   5  -5   3       22.42       20.80      0.57 o 
   6  -5   3        3.87        3.92      0.34 o 
   7  -5   3      144.48      151.56      1.98 o 
   8  -5   3       77.97       83.08      1.47 o 
  -9  -4   3        2.10        2.11      0.35 o 
  -8  -4   3       18.23       17.63      0.62 o 
  -7  -4   3       72.58       73.24      1.17 o 
  -6  -4   3        0.70        0.89      0.23 o 
  -5  -4   3        3.02        2.03      0.23 o 
  -4  -4   3      241.50      248.35      2.51 o 
  -3  -4   3        5.10        5.55      0.25 o 
  -2  -4   3      256.99      257.75      2.75 o 
  -1  -4   3     1927.65     2122.87     22.68 o 
   0  -4   3     2760.27     3063.58     28.28 o 
   1  -4   3      512.23      533.14      8.81 o 
   2  -4   3      239.29      275.58      2.46 o 
   3  -4   3      266.58      268.13      2.26 o 
   4  -4   3      394.77      391.17      3.23 o 
   5  -4   3      246.14      240.66      2.72 o 
   6  -4   3       41.96       41.69      0.80 o 
   7  -4   3      109.43      110.15      1.88 o 
   8  -4   3       55.92       59.16      1.17 o 
  -9  -3   3       20.35       18.95      0.73 o 
  -8  -3   3      179.56      181.14      2.91 o 
  -7  -3   3        1.13        1.43      0.30 o 
  -6  -3   3     2085.62     2054.32     20.26 o 
  -5  -3   3        0.87        0.91      0.20 o 
  -4  -3   3      442.11      476.66      4.51 o 
  -3  -3   3       10.89        5.24      0.22 o 
  -2  -3   3       23.19       24.22      0.42 o 
  -1  -3   3      585.09      620.32      7.14 o 
   0  -3   3       35.75       33.50      0.53 o 
   1  -3   3      234.03      264.08      2.82 o 
   2  -3   3      346.98      391.05      4.11 o 
   3  -3   3      370.01      367.80      3.21 o 
   4  -3   3       15.67       16.94      0.36 o 
   5  -3   3      461.25      452.80      4.37 o 
   6  -3   3     1122.19     1100.63     11.12 o 
   7  -3   3        2.05        2.41      0.30 o 
   8  -3   3       35.01       37.78      0.90 o 
   9  -3   3        2.43        2.32      0.43 o 
  -9  -2   3       15.23       14.54      0.75 o 
  -8  -2   3      241.84      239.59      3.17 o 
  -7  -2   3      759.03      752.48     10.42 o 
  -6  -2   3      525.67      501.51      5.79 o 
  -5  -2   3       11.11       14.25      0.41 o 
  -4  -2   3       99.61      102.04      1.24 o 
  -3  -2   3       99.06       99.95      1.34 o 
   0  -2   3     2223.29     1458.76     34.15 o 
   1  -2   3      806.15      875.69      9.90 o 
   2  -2   3        1.69        1.11      0.13 o 
   3  -2   3      150.98      164.26      1.86 o 
   4  -2   3      144.19      159.70      1.51 o 
   5  -2   3        1.27        1.19      0.17 o 
   6  -2   3        5.19        4.97      0.31 o 
   7  -2   3      211.25      213.68      2.50 o 
   8  -2   3        9.09        9.59      0.50 o 
   9  -2   3       10.11       10.15      0.60 o 
  -9  -1   3       27.31       26.22      0.95 o 
  -8  -1   3        4.20        4.29      0.45 o 
  -7  -1   3        0.77        0.88      0.34 o 
  -6  -1   3       43.79       44.32      1.11 o 
  -5  -1   3      146.69      156.43      2.29 o 
  -4  -1   3       15.32       15.46      0.39 o 
  -3  -1   3      359.13      386.72      5.17 o 
  -1  -1   3     1031.39     1064.56     14.20 o 
   0  -1   3      646.22      638.01      8.51 o 
   1  -1   3       48.32       63.84      1.02 o 
   2  -1   3      743.17      727.07      9.07 o 
   3  -1   3        0.01        0.82      0.13 o 
   4  -1   3        7.77        4.56      0.23 o 
   5  -1   3      227.76      229.91      2.10 o 
   6  -1   3        3.81        5.25      0.30 o 
   7  -1   3        9.66        9.83      0.46 o 
   8  -1   3       59.42       61.51      1.29 o 
   9  -1   3        0.06        0.99      0.54 o 
  -9   0   3        3.70        5.20      0.55 o 
  -8   0   3        0.02        0.11      0.32 o 
  -7   0   3        6.80        7.16      0.49 o 
  -6   0   3       35.91       34.79      0.85 o 
  -5   0   3       61.17       69.13      1.22 o 
  -4   0   3        0.15        0.91      0.18 o 
  -3   0   3     1343.21     1368.36     17.70 o 
  -1   0   3      332.61      351.65      9.65 o 
   0   0   3      120.63      155.32      2.19 o 
   1   0   3     1205.23     1207.13     19.63 o 
   2   0   3        5.61        8.54      0.27 o 
   3   0   3       27.94       40.64      0.68 o 
   4   0   3        4.24        6.33      0.26 o 
   5   0   3      157.39      174.26      1.63 o 
   6   0   3       21.42       12.14      0.46 o 
   7   0   3       22.67       20.06      0.59 o 
   8   0   3       93.08       85.91      1.58 o 
   9   0   3        1.34        1.27      0.37 o 
  10   0   3       55.72       66.18      1.94 o 
  -9   1   3       38.53       41.05      1.19 o 
  -8   1   3       24.52       26.13      1.79 o 
  -7   1   3        1.49        1.82      0.35 o 
  -6   1   3       18.78       13.39      0.57 o 
  -5   1   3       23.83       24.65      0.67 o 
  -4   1   3      339.18      316.86      6.65 o 
  -3   1   3     3309.98     3475.88     52.40 o 
  -2   1   3     2080.28     2210.50     36.44 o 
  -1   1   3     4122.87     4187.21     55.90 o 
   0   1   3     1293.73     1316.24     28.55 o 
   2   1   3      617.64      683.85     14.43 o 
   3   1   3        2.06        2.12      0.16 o 
   4   1   3      302.58      362.41      4.85 o 
   5   1   3       13.60       14.63      0.48 o 
   6   1   3        1.09        3.85      0.29 o 
   7   1   3       68.74       63.61      1.43 o 
   8   1   3        4.86        4.15      0.41 o 
   9   1   3       54.27       55.05      1.23 o 
  10   1   3       10.74       15.49      1.02 o 
  -9   2   3        3.71        4.91      0.56 o 
  -8   2   3      422.21      441.00      6.13 o 
  -7   2   3       10.33       12.56      0.63 o 
  -6   2   3      190.58      181.49      2.74 o 
  -5   2   3        0.79        0.25      0.20 o 
  -4   2   3      637.41      675.89      8.50 o 
  -3   2   3        3.16        4.08      0.26 o 
  -2   2   3       19.92       11.30      0.47 o 
   0   2   3     1181.08     1198.51     15.28 o 
   1   2   3      812.40      820.37     18.60 o 
   2   2   3       11.43       10.31      0.32 o 
   3   2   3       98.00      112.26      1.60 o 
   4   2   3      101.93      108.57      1.40 o 
   5   2   3        2.94        1.70      0.16 o 
   6   2   3        3.19        3.54      0.25 o 
   7   2   3        9.75        8.53      0.48 o 
   8   2   3       30.75       32.66      0.90 o 
   9   2   3        0.27        0.60      0.34 o 
  10   2   3        0.12        0.13      0.56 o 
  -9   3   3        0.54        0.63      0.38 o 
  -8   3   3        9.31       11.52      0.70 o 
  -7   3   3        0.49        1.49      0.35 o 
  -6   3   3       60.57       50.83      1.00 o 
  -5   3   3        0.79        2.65      0.28 o 
  -4   3   3      163.01      160.65      2.33 o 
  -3   3   3      136.54      143.75      2.06 o 
  -2   3   3      357.27      391.88      4.41 o 
  -1   3   3       53.86       27.59      3.93 o 
   0   3   3        9.55       11.46      1.29 o 
   1   3   3       13.90       10.81      0.31 o 
   2   3   3      159.19      190.49      3.13 o 
   3   3   3        3.54        2.77      0.17 o 
   4   3   3        0.12        0.60      0.13 o 
   5   3   3       27.69       38.76      0.57 o 
   6   3   3      422.73      352.46      3.72 o 
   7   3   3       20.12       13.94      0.60 o 
   8   3   3        4.99        3.79      0.40 o 
   9   3   3        1.71        2.15      0.44 o 
  10   3   3       12.42       19.21      0.77 o 
  -8   4   3        7.93        7.65      0.74 o 
  -7   4   3        3.03        4.41      0.41 o 
  -6   4   3       17.09       12.66      0.53 o 
  -5   4   3       96.77       88.87      1.40 o 
  -4   4   3      180.09      155.34      2.06 o 
  -3   4   3      157.53      128.95      8.09 o 
  -2   4   3      308.71      327.50      3.92 o 
  -1   4   3        9.79       11.55      0.60 o 
   0   4   3      464.97      478.13     11.84 o 
   1   4   3     1929.64     2083.25     32.25 o 
   2   4   3        0.01        0.90      0.16 o 
   3   4   3      373.14      373.88      4.33 o 
   4   4   3       83.01       66.99      1.08 o 
   5   4   3        0.00       -0.01      0.08 o 
   6   4   3      549.12      476.43      6.26 o 
   7   4   3      279.65      263.17      3.70 o 
   8   4   3       85.50       81.02      1.51 o 
   9   4   3        0.00        0.52      0.49 o 
  10   4   3      153.90      165.17      4.69 o 
  -8   5   3       37.94       36.84      1.01 o 
  -7   5   3       18.39       17.05      0.61 o 
  -6   5   3        1.65        1.21      0.29 o 
  -5   5   3       16.10       11.62      0.51 o 
  -4   5   3        0.15        0.39      0.21 o 
  -3   5   3      194.65      198.34      2.83 o 
  -2   5   3       52.18       54.94      0.80 o 
  -1   5   3        8.03        5.59      0.28 o 
   0   5   3        0.30        0.44      0.14 o 
   1   5   3     1304.98     1383.74     14.97 o 
   2   5   3       60.30       60.75      0.89 o 
   3   5   3      190.70      178.58      1.95 o 
   4   5   3      356.98      334.92      2.90 o 
   5   5   3       11.31       10.25      0.31 o 
   6   5   3      619.76      595.06      7.72 o 
   7   5   3      137.17      117.17      1.92 o 
   8   5   3       10.77       12.40      0.61 o 
   9   5   3       92.71       91.53      2.07 o 
  10   5   3        1.46        1.55      0.72 o 
  -7   6   3       21.22       20.88      0.70 o 
  -6   6   3       21.17       23.30      0.74 o 
  -5   6   3       13.01        6.63      0.39 o 
  -4   6   3      134.46      110.60      1.47 o 
  -3   6   3        1.71        2.19      0.25 o 
  -2   6   3        4.29        4.64      0.27 o 
  -1   6   3       59.68       58.88      0.97 o 
   0   6   3        0.55        1.77      0.24 o 
   1   6   3      400.53      421.44      4.81 o 
   2   6   3       19.02       22.80      0.41 o 
   3   6   3      197.08      220.09      2.00 o 
   4   6   3        0.07        0.55      0.25 o 
   5   6   3        6.57        6.62      0.32 o 
   6   6   3      441.93      425.77      5.68 o 
   7   6   3        3.28        2.01      0.33 o 
   8   6   3        0.45        0.46      0.32 o 
   9   6   3       15.90       12.70      0.66 o 
  10   6   3       31.70       33.64      1.88 o 
  -7   7   3      133.67      136.47      2.22 o 
  -6   7   3      158.82      155.18      2.08 o 
  -5   7   3        5.32        5.36      0.39 o 
  -4   7   3        9.71        9.60      0.44 o 
  -3   7   3       91.17       86.97      1.11 o 
  -2   7   3       68.76       64.67      1.04 o 
  -1   7   3      148.66      143.69      1.58 o 
   0   7   3       29.72       30.04      0.52 o 
   1   7   3       64.99       70.74      1.07 o 
   2   7   3        6.08        7.70      0.31 o 
   3   7   3       93.69       93.81      1.01 o 
   4   7   3       75.87       75.08      0.88 o 
   5   7   3       80.29       74.20      1.17 o 
   6   7   3       73.49       68.09      2.04 o 
   7   7   3       36.85       33.00      0.89 o 
   8   7   3        2.59        2.34      0.38 o 
   9   7   3      137.93      138.45      2.29 o 
  -6   8   3       46.48       47.55      1.40 o 
  -5   8   3      104.99       98.45      1.72 o 
  -4   8   3        0.59        0.69      0.26 o 
  -3   8   3        3.27        3.02      0.28 o 
  -2   8   3       11.67       11.19      0.61 o 
  -1   8   3      153.42      149.42      1.75 o 
   0   8   3       34.55       33.57      0.57 o 
   1   8   3        0.09       -0.02      0.16 o 
   2   8   3       62.23       71.52      0.92 o 
   3   8   3       14.39       15.49      0.50 o 
   4   8   3     1366.83     1361.03     13.60 o 
   5   8   3      213.88      209.53      3.76 o 
   6   8   3       50.16       50.63      1.09 o 
   7   8   3       16.50       18.12      0.68 o 
   8   8   3      266.55      257.12      3.75 o 
   9   8   3        1.62        1.83      0.42 o 
  -5   9   3       21.19       24.42      1.03 o 
  -4   9   3       17.09       16.42      0.62 o 
  -3   9   3       41.83       41.49      0.86 o 
  -2   9   3      460.86      450.63      4.80 o 
  -1   9   3      983.93      960.07      9.61 o 
   0   9   3        8.23        8.87      0.32 o 
   1   9   3        3.83        2.57      0.23 o 
   2   9   3       16.39       15.49      0.42 o 
   3   9   3       20.25       22.94      0.63 o 
   4   9   3      391.77      360.17      4.39 o 
   5   9   3      284.49      272.69      4.83 o 
   6   9   3       39.93       39.94      0.98 o 
   7   9   3      129.98      134.87      2.21 o 
   8   9   3        6.20        4.37      0.47 o 
   9   9   3       37.33       39.87      1.06 o 
  -4  10   3        1.50        1.46      0.48 o 
  -3  10   3        6.93        6.57      0.60 o 
  -2  10   3      127.43      127.06      1.75 o 
  -1  10   3      168.72      160.98      2.34 o 
   0  10   3       97.07       98.54      1.26 o 
   1  10   3        1.04        0.77      0.24 o 
   2  10   3       29.95       27.83      0.70 o 
   3  10   3       23.17       20.92      0.64 o 
   4  10   3      162.91      147.58      2.26 o 
   5  10   3       64.80       61.63      1.25 o 
   6  10   3       47.42       45.03      1.07 o 
   7  10   3        1.82        2.07      0.40 o 
   8  10   3        2.92        2.91      0.44 o 
  -3  11   3        0.19        0.49      0.44 o 
  -2  11   3       30.69       29.72      1.10 o 
  -1  11   3       39.95       39.79      0.99 o 
   0  11   3       83.41       79.93      1.71 o 
   1  11   3        4.39        4.20      0.34 o 
   2  11   3       23.66       24.24      0.64 o 
   3  11   3       77.86       71.38      1.26 o 
   4  11   3       97.03       90.89      1.47 o 
   5  11   3       64.41       61.04      1.28 o 
   6  11   3       27.05       29.31      0.89 o 
   7  11   3       22.92       23.91      0.84 o 
  -2  12   3        0.24        0.33      0.46 o 
  -1  12   3        0.13        0.28      0.47 o 
   0  12   3        0.00        0.08      0.35 o 
   1  12   3       13.34       12.75      0.68 o 
   2  12   3       70.86       71.73      1.19 o 
   3  12   3        4.92        3.81      0.40 o 
   4  12   3       13.29       12.97      0.61 o 
   5  12   3       26.41       24.29      0.76 o 
   6  12   3        2.72        2.84      0.43 o 
   0  13   3        1.38        2.17      0.44 o 
   1  13   3        5.35        4.32      0.50 o 
   2  13   3      121.08      123.05      2.11 o 
   3  13   3        5.50        5.44      0.46 o 
   4  13   3       11.44       10.48      0.64 o 
  -4 -12   4       16.68       12.73      0.87 o 
  -3 -12   4        3.58        4.09      0.38 o 
  -2 -12   4       14.10       13.27      0.59 o 
  -1 -12   4        5.93        4.42      0.43 o 
   0 -12   4        6.74        7.56      0.74 o 
   1 -12   4        0.80        1.14      0.41 o 
  -6 -11   4        4.25        4.67      0.57 o 
  -5 -11   4       17.80       22.46      0.85 o 
  -4 -11   4      151.63      158.28      1.99 o 
  -3 -11   4        4.75        5.49      0.41 o 
  -2 -11   4       82.17       79.76      1.31 o 
  -1 -11   4        2.34        2.36      0.35 o 
   0 -11   4        4.19        5.26      0.43 o 
   1 -11   4       84.25       91.88      1.49 o 
   2 -11   4       28.16       27.21      0.87 o 
   3 -11   4        5.17        5.77      0.59 o 
  -7 -10   4       11.63       14.47      0.61 o 
  -6 -10   4       20.83       21.09      0.67 o 
  -5 -10   4       28.96       31.66      0.75 o 
  -4 -10   4       41.35       44.39      0.86 o 
  -3 -10   4       11.98       12.57      0.42 o 
  -2 -10   4        5.73        5.72      0.32 o 
  -1 -10   4        3.46        3.98      0.29 o 
   0 -10   4       28.37       23.63      0.90 o 
   1 -10   4       16.12       18.21      0.62 o 
   2 -10   4        0.93        1.42      0.32 o 
   3 -10   4       32.62       30.28      1.01 o 
   4 -10   4        8.56       10.42      0.52 o 
  -8  -9   4       42.16       49.21      1.11 o 
  -7  -9   4        1.06        0.51      0.33 o 
  -6  -9   4        0.06       -0.15      0.28 o 
  -5  -9   4        0.45        0.78      0.27 o 
  -4  -9   4       25.08       25.59      1.09 o 
  -3  -9   4       88.49       86.98      1.07 o 
  -2  -9   4       16.02       17.30      0.45 o 
  -1  -9   4        1.47        1.66      0.26 o 
   0  -9   4        2.65        2.27      0.25 o 
   1  -9   4       40.97       45.48      1.03 o 
   2  -9   4      235.05      229.92      2.49 o 
   3  -9   4        0.50        0.51      0.28 o 
   4  -9   4        2.71        2.62      0.35 o 
   5  -9   4       18.57       19.47      0.67 o 
  -8  -8   4       73.64       71.92      1.22 o 
  -7  -8   4       34.97       38.61      0.91 o 
  -6  -8   4       28.26       28.98      0.76 o 
  -5  -8   4        5.32        5.83      0.40 o 
  -4  -8   4       21.45       26.62      0.68 o 
  -3  -8   4        2.44        1.15      0.19 o 
  -2  -8   4       18.07       19.56      0.47 o 
  -1  -8   4       44.83       48.33      0.71 o 
   0  -8   4      181.66      179.33      1.82 o 
   1  -8   4        8.69        9.16      0.30 o 
   2  -8   4        5.64       10.33      0.34 o 
   3  -8   4        9.93        9.94      0.41 o 
   4  -8   4        3.97        3.87      0.36 o 
   5  -8   4        0.48        0.95      0.31 o 
   6  -8   4       32.32       34.26      0.85 o 
  -9  -7   4        1.04        1.64      0.50 o 
  -8  -7   4        4.50        3.85      0.41 o 
  -7  -7   4      283.47      268.10      2.95 o 
  -6  -7   4       90.18       85.87      1.24 o 
  -5  -7   4       52.03       48.11      0.91 o 
  -4  -7   4      176.75      187.28      2.27 o 
  -3  -7   4      397.22      387.43      3.79 o 
  -2  -7   4      200.66      201.81      1.96 o 
  -1  -7   4      729.82      696.84      6.00 o 
   0  -7   4       77.61       81.37      1.00 o 
   1  -7   4        8.50        5.62      0.25 o 
   2  -7   4      272.48      237.09      2.11 o 
   3  -7   4       18.39       16.47      0.44 o 
   4  -7   4        0.30        0.81      0.27 o 
   5  -7   4       36.90       38.15      0.81 o 
   6  -7   4       42.57       43.38      0.91 o 
   7  -7   4        1.39        1.89      0.39 o 
  -9  -6   4        8.68        9.58      0.82 o 
  -8  -6   4        9.23        8.58      0.51 o 
  -7  -6   4       78.47       70.24      1.10 o 
  -6  -6   4       33.54       35.70      0.85 o 
  -5  -6   4       81.40       73.36      1.04 o 
  -4  -6   4       25.46       25.98      0.57 o 
  -3  -6   4        7.26        8.19      0.38 o 
  -2  -6   4       23.95       22.94      0.58 o 
  -1  -6   4     1125.94     1169.11     11.56 o 
   0  -6   4      168.74      170.74      1.82 o 
   1  -6   4      106.03      111.77      1.09 o 
   2  -6   4        4.59        8.40      0.32 o 
   3  -6   4       51.57       50.07      0.66 o 
   4  -6   4       22.86       20.78      0.77 o 
   5  -6   4      250.45      256.02      2.95 o 
   6  -6   4        0.13        0.20      0.30 o 
   7  -6   4       14.16       16.59      0.83 o 
  -9  -5   4        3.77        3.22      0.39 o 
  -8  -5   4       52.41       53.60      1.05 o 
  -7  -5   4      138.03      144.53      1.93 o 
  -6  -5   4      190.57      183.25      2.06 o 
  -5  -5   4        2.99        5.50      0.31 o 
  -4  -5   4      173.95      159.33      1.77 o 
  -3  -5   4       12.34        8.34      0.43 o 
  -1  -5   4      316.82      313.33      6.02 o 
   0  -5   4      372.07      422.23      4.01 o 
   1  -5   4        4.25        3.34      0.22 o 
   2  -5   4       12.46       15.26      0.35 o 
   3  -5   4        9.80       10.29      0.42 o 
   4  -5   4       90.51       85.47      0.93 o 
   5  -5   4      418.32      416.92      4.48 o 
   6  -5   4      334.78      330.60      3.69 o 
   7  -5   4       60.42       63.19      1.21 o 
   8  -5   4       34.26       36.68      0.93 o 
  -9  -4   4        4.11        4.61      0.43 o 
  -8  -4   4      100.18      104.65      1.57 o 
  -7  -4   4       31.05       32.30      0.75 o 
  -6  -4   4        5.07        4.81      0.42 o 
  -5  -4   4       24.09       24.68      0.54 o 
  -4  -4   4       47.13       44.45      0.69 o 
  -3  -4   4       16.00       16.66      0.41 o 
  -2  -4   4      556.29      564.22      6.29 o 
  -1  -4   4      452.80      524.40      5.85 o 
   0  -4   4     3889.62     3977.25     35.60 o 
   1  -4   4        2.34        4.44      0.21 o 
   2  -4   4      278.50      271.90      2.93 o 
   3  -4   4      171.49      184.39      1.74 o 
   4  -4   4      166.99      164.03      1.64 o 
   5  -4   4       17.09       17.55      0.52 o 
   6  -4   4        1.79        1.72      0.28 o 
   7  -4   4       67.24       65.59      1.20 o 
   8  -4   4       60.85       60.61      1.54 o 
  -9  -3   4        0.06       -0.04      0.34 o 
  -8  -3   4      121.73      123.69      1.93 o 
  -7  -3   4      122.48      120.56      1.82 o 
  -6  -3   4      290.45      291.15      3.23 o 
  -5  -3   4      203.00      191.95      2.21 o 
  -4  -3   4        3.10        2.03      0.22 o 
  -3  -3   4      217.54      198.10      2.49 o 
  -2  -3   4      230.86      237.25      5.67 o 
  -1  -3   4      101.62      109.62      2.17 o 
   0  -3   4     2601.51     2955.28     49.58 o 
   1  -3   4      794.83      844.69      7.67 o 
   2  -3   4      205.07      217.04      2.39 o 
   3  -3   4      289.53      275.73      2.66 o 
   4  -3   4       89.28       94.27      0.95 o 
   5  -3   4     1140.44     1113.15      8.73 o 
   6  -3   4       26.04       26.09      0.61 o 
   7  -3   4        4.27        4.55      0.49 o 
   8  -3   4       41.39       44.13      1.13 o 
   9  -3   4       30.83       37.73      1.07 o 
  -9  -2   4      268.24      273.40      3.66 o 
  -8  -2   4       29.06       29.52      1.27 o 
  -7  -2   4      330.30      319.48      3.95 o 
  -6  -2   4        8.55        7.04      0.47 o 
  -5  -2   4      122.77      119.15      1.48 o 
  -4  -2   4      128.78      141.47      3.14 o 
  -3  -2   4      109.49      119.44      2.18 o 
  -2  -2   4       37.13       34.28      0.47 o 
  -1  -2   4      220.04      236.02      2.54 o 
   0  -2   4      461.00      499.04      6.52 o 
   1  -2   4        0.57        1.01      0.15 o 
   2  -2   4      840.59      908.92      9.92 o 
   3  -2   4        9.34       20.00      0.41 o 
   4  -2   4        1.64        1.65      0.16 o 
   5  -2   4        3.08        2.04      0.17 o 
   6  -2   4       18.49       17.75      0.50 o 
   7  -2   4        0.65        0.78      0.27 o 
   8  -2   4        9.59        9.74      0.59 o 
   9  -2   4        2.49        4.55      0.50 o 
  -9  -1   4      190.97      191.59      2.77 o 
  -8  -1   4       36.14       36.18      1.03 o 
  -7  -1   4       84.39       90.42      1.66 o 
  -6  -1   4        5.38        5.11      0.39 o 
  -5  -1   4       25.90       20.73      0.81 o 
  -4  -1   4      204.93      230.64      6.10 o 
  -3  -1   4      368.54      399.60      5.98 o 
  -2  -1   4       41.43       41.02      0.70 o 
  -1  -1   4      160.84      164.45      3.19 o 
   0  -1   4        0.54        0.01      0.11 o 
   1  -1   4      615.94      614.82     10.63 o 
   2  -1   4      129.93      133.16      1.48 o 
   3  -1   4     1372.86     1496.67     14.65 o 
   4  -1   4      191.45      193.55      1.78 o 
   5  -1   4       67.19       63.78      0.75 o 
   6  -1   4        2.06        1.39      0.22 o 
   7  -1   4      376.54      348.35      4.78 o 
   8  -1   4        8.75        5.94      0.48 o 
   9  -1   4        0.73       -0.41      0.44 o 
  -9   0   4      246.61      268.75      4.11 o 
  -8   0   4      271.03      279.87      4.12 o 
  -7   0   4       66.35       66.86      1.36 o 
  -6   0   4      101.72      100.90      1.70 o 
  -5   0   4        1.08        2.80      0.29 o 
  -3   0   4      753.06      805.15      9.96 o 
  -2   0   4      458.72      499.90      8.43 o 
  -1   0   4      108.96       75.31      2.12 o 
   0   0   4      186.53      181.94      2.23 o 
   1   0   4       98.71       92.38      1.63 o 
   2   0   4      106.06      115.63      1.43 o 
   3   0   4      368.50      420.71      4.23 o 
   4   0   4      290.64      343.56      3.19 o 
   5   0   4       28.08       23.50      0.40 o 
   6   0   4        4.45        4.85      0.32 o 
   7   0   4        4.02        6.25      0.69 o 
   8   0   4       30.18       26.71      0.84 o 
   9   0   4        2.14        1.96      0.49 o 
  10   0   4       41.77       42.60      1.12 o 
  -9   1   4        6.61        8.27      0.65 o 
  -8   1   4        0.95        0.41      0.95 o 
  -7   1   4        4.30        4.74      0.64 o 
  -6   1   4       23.87       18.83      0.68 o 
  -5   1   4       84.54       76.46      1.33 o 
  -3   1   4       84.93       83.98      1.08 o 
  -2   1   4       70.80       85.60      1.04 o 
  -1   1   4        8.32        7.37      1.54 o 
   0   1   4      469.07      479.45     12.52 o 
   2   1   4      258.78      263.82      9.11 o 
   3   1   4      257.02      269.60      3.47 o 
   4   1   4       34.64       45.84      0.94 o 
   5   1   4       40.01       47.48      0.64 o 
   6   1   4        1.09        0.89      0.16 o 
   7   1   4      260.98      225.90      3.24 o 
   8   1   4       45.45       45.52      1.06 o 
   9   1   4        5.17        2.99      0.42 o 
  10   1   4      101.59      121.04      2.12 o 
  -9   2   4       22.61       24.00      0.96 o 
  -8   2   4       61.63       68.06      1.63 o 
  -7   2   4        0.70        0.18      0.29 o 
  -6   2   4       76.99       86.92      1.56 o 
  -5   2   4      137.44      132.50      2.05 o 
  -3   2   4       26.49       35.64      0.75 o 
  -2   2   4     1060.98     1049.12     11.36 o 
  -1   2   4        8.47        8.63      0.52 o 
   0   2   4     3230.09     3439.25     55.93 o 
   2   2   4       75.30       96.98      2.32 o 
   3   2   4     2431.64     2628.20     31.86 o 
   4   2   4        6.71        7.17      0.27 o 
   5   2   4        4.15        6.81      0.20 o 
   6   2   4        0.07        0.53      0.13 o 
   7   2   4        0.06       -0.11      0.41 o 
   8   2   4      121.03      107.27      2.11 o 
   9   2   4       83.52       77.03      1.52 o 
  10   2   4       10.32        9.10      0.61 o 
  -8   3   4       26.21       27.04      1.53 o 
  -7   3   4        0.70        0.70      0.32 o 
  -6   3   4        0.07        1.67      0.44 o 
  -5   3   4        4.91       12.87      0.47 o 
  -4   3   4        0.91        0.20      0.13 o 
  -3   3   4       56.44       43.44      0.88 o 
  -2   3   4      105.72       98.03      2.02 o 
  -1   3   4      209.31      225.80      3.10 o 
   0   3   4        0.09        0.22      0.15 o 
   1   3   4      967.71     1040.63     16.81 o 
   2   3   4      925.89      988.66      9.46 o 
   3   3   4       26.25       30.64      0.87 o 
   4   3   4      180.04      179.52      1.43 o 
   5   3   4        4.25        6.57      0.22 o 
   6   3   4       47.97       36.68      0.55 o 
   7   3   4      318.37      270.61      4.64 o 
   8   3   4        8.79        7.00      0.48 o 
   9   3   4        0.35       -0.42      0.33 o 
  10   3   4      102.81      113.62      2.02 o 
  -8   4   4       16.37       19.87      0.85 o 
  -7   4   4        2.21        2.51      0.41 o 
  -6   4   4       18.80       14.53      1.14 o 
  -5   4   4      262.92      196.99      2.59 o 
  -4   4   4        1.75        2.97      0.28 o 
  -3   4   4       80.94       84.54      1.38 o 
  -2   4   4        0.33        0.54      0.18 o 
  -1   4   4      141.68      115.82      1.47 o 
   0   4   4       66.03       84.06      1.00 o 
   1   4   4       21.39       15.67      0.71 o 
   2   4   4       72.30       85.11      0.91 o 
   3   4   4       15.21       15.80      0.45 o 
   4   4   4      654.09      632.30      5.29 o 
   5   4   4      280.30      286.27      2.51 o 
   6   4   4       16.08       10.44      0.37 o 
   7   4   4      678.80      612.27      7.98 o 
   8   4   4       61.78       59.29      1.37 o 
   9   4   4       23.04       20.72      0.78 o 
  10   4   4        6.71        7.73      0.57 o 
  -8   5   4        1.00        0.58      0.41 o 
  -7   5   4        2.70        2.24      0.37 o 
  -6   5   4       24.66       22.91      0.70 o 
  -5   5   4      117.64      117.57      1.77 o 
  -4   5   4       23.85       17.94      0.56 o 
  -3   5   4        8.05        5.37      0.33 o 
  -2   5   4       23.46       23.47      0.55 o 
  -1   5   4      130.47      127.75      1.65 o 
   0   5   4       90.43      103.40      1.37 o 
   1   5   4      769.08      834.44      9.14 o 
   2   5   4      135.04      164.94      2.22 o 
   3   5   4      101.59      109.75      1.43 o 
   4   5   4      233.79      220.54      2.16 o 
   5   5   4       78.89       70.94      0.88 o 
   6   5   4        2.00        2.54      0.24 o 
   7   5   4        0.12       -0.52      0.26 o 
   8   5   4        2.42        2.69      0.44 o 
   9   5   4      162.42      163.00      2.58 o 
  10   5   4       19.02       21.26      0.83 o 
  -7   6   4       21.74       23.17      0.82 o 
  -6   6   4       19.36       18.65      0.69 o 
  -5   6   4       30.08       27.18      0.75 o 
  -4   6   4      148.60      132.63      1.92 o 
  -3   6   4       28.93       27.26      0.85 o 
  -2   6   4        0.12        0.67      0.21 o 
  -1   6   4       12.55       15.18      0.45 o 
   0   6   4      204.97      206.56      2.54 o 
   1   6   4     1350.90     1419.39     15.42 o 
   2   6   4      155.55      163.85      2.05 o 
   3   6   4      566.64      583.71      5.26 o 
   4   6   4       38.33       38.29      0.55 o 
   5   6   4      505.22      497.92      4.56 o 
   6   6   4        4.61        5.70      0.35 o 
   7   6   4      159.29      136.88      2.16 o 
   8   6   4        8.79        6.91      0.59 o 
   9   6   4        4.37        3.32      0.44 o 
  10   6   4      120.18      128.16      2.20 o 
  -7   7   4       42.08       42.98      1.09 o 
  -6   7   4        3.32        2.38      0.40 o 
  -5   7   4        8.74        7.62      0.50 o 
  -4   7   4      100.60       94.23      1.55 o 
  -3   7   4      117.70      108.48      1.65 o 
  -2   7   4     1392.48     1354.16     14.89 o 
  -1   7   4       91.60       83.59      1.30 o 
   0   7   4       16.08       19.43      0.53 o 
   1   7   4       42.51       36.57      0.73 o 
   2   7   4       29.74       38.94      0.60 o 
   3   7   4        1.32        1.04      0.16 o 
   4   7   4       97.13       93.04      1.09 o 
   5   7   4      146.18      142.11      1.67 o 
   6   7   4      446.06      429.59      5.82 o 
   7   7   4        4.03        3.36      0.38 o 
   8   7   4       11.31       12.22      0.63 o 
   9   7   4        4.44        2.98      0.45 o 
  -6   8   4       11.13       11.46      0.58 o 
  -5   8   4       22.07       21.13      0.67 o 
  -4   8   4       44.50       43.43      0.88 o 
  -3   8   4       83.85       82.55      1.24 o 
  -2   8   4      467.38      453.22      4.76 o 
  -1   8   4      405.23      399.20      3.89 o 
   0   8   4      235.00      231.85      2.59 o 
   1   8   4       31.95       36.03      0.67 o 
   2   8   4       57.66       59.48      0.80 o 
   3   8   4        4.24        3.22      0.33 o 
   4   8   4      155.84      158.12      1.73 o 
   5   8   4      304.54      297.27      4.09 o 
   6   8   4       10.86       10.97      0.54 o 
   7   8   4        0.91        1.01      0.33 o 
   8   8   4       13.40       16.72      0.73 o 
   9   8   4       19.61       19.90      0.79 o 
  -5   9   4       11.57       11.92      0.59 o 
  -4   9   4        0.53        0.88      0.29 o 
  -3   9   4       37.53       38.72      0.81 o 
  -2   9   4        1.23        1.63      0.28 o 
  -1   9   4       34.97       34.71      0.93 o 
   0   9   4        0.57        0.71      0.22 o 
   1   9   4        5.37        4.96      0.32 o 
   2   9   4      122.10      123.24      1.40 o 
   3   9   4        1.06        1.71      0.21 o 
   4   9   4       31.31       30.50      0.70 o 
   5   9   4       90.72       89.23      1.82 o 
   6   9   4        8.46        9.02      0.51 o 
   7   9   4       24.23       25.20      1.07 o 
   8   9   4       75.37       79.75      1.55 o 
   9   9   4       10.40       10.67      0.63 o 
  -4  10   4        5.07        5.40      0.60 o 
  -3  10   4       25.14       26.30      0.68 o 
  -2  10   4        0.01        0.51      0.28 o 
  -1  10   4      270.33      268.91      3.26 o 
   0  10   4        1.51        1.11      0.25 o 
   1  10   4        2.39        2.91      0.30 o 
   2  10   4      134.27      123.09      1.43 o 
   3  10   4        0.24        0.62      0.25 o 
   4  10   4       13.00       18.19      0.73 o 
   5  10   4       78.19       85.07      1.54 o 
   6  10   4       26.52       26.57      0.81 o 
   7  10   4        5.95        5.56      0.49 o 
   8  10   4       85.85       93.49      1.75 o 
  -3  11   4        0.31       -0.14      0.40 o 
  -2  11   4      156.88      154.35      2.35 o 
  -1  11   4      636.40      630.93      8.83 o 
   0  11   4       30.90       31.51      1.44 o 
   1  11   4      134.35      130.11      2.06 o 
   2  11   4       29.10       27.34      0.92 o 
   3  11   4        0.03        0.24      0.28 o 
   4  11   4        0.03        1.48      0.60 o 
   5  11   4       36.02       32.69      0.88 o 
   6  11   4       82.82       81.82      1.55 o 
   7  11   4        0.02       -0.40      0.34 o 
  -2  12   4        1.96        2.18      0.64 o 
  -1  12   4        0.10        0.07      0.35 o 
   0  12   4       88.76       86.70      1.88 o 
   1  12   4       19.42       18.73      0.77 o 
   2  12   4        0.94        0.32      0.39 o 
   3  12   4       20.58       18.13      1.04 o 
   4  12   4       14.33       12.46      0.70 o 
   5  12   4        0.53        0.53      0.39 o 
   6  12   4        5.01        5.09      0.47 o 
   0  13   4        1.27        1.74      0.49 o 
   1  13   4       12.91       14.21      0.85 o 
   2  13   4       29.41       29.98      1.40 o 
   3  13   4        7.68        7.91      0.68 o 
   4  13   4        1.06        0.89      0.56 o 
  -3 -12   5        0.60       -0.27      0.47 o 
  -2 -12   5        0.12       -0.50      0.61 o 
  -1 -12   5       60.06       55.58      1.54 o 
   0 -12   5      120.42      123.47      2.01 o 
  -5 -11   5        2.84        2.61      0.39 o 
  -4 -11   5        8.94        9.96      0.52 o 
  -3 -11   5       42.92       43.13      1.21 o 
  -2 -11   5        1.65        1.88      0.33 o 
  -1 -11   5       24.03       25.01      0.68 o 
   0 -11   5        0.06        0.41      0.32 o 
   1 -11   5        0.04       -0.17      0.31 o 
   2 -11   5       10.63       10.99      0.63 o 
  -6 -10   5        6.45        8.34      0.55 o 
  -5 -10   5        6.04        7.06      0.56 o 
  -4 -10   5        3.00        3.26      0.38 o 
  -3 -10   5        6.64        6.54      0.41 o 
  -2 -10   5       10.12       10.38      0.47 o 
  -1 -10   5        1.96        0.85      0.23 o 
   0 -10   5        1.44        1.32      0.28 o 
   1 -10   5       48.25       51.51      1.04 o 
   2 -10   5       14.61       16.17      0.63 o 
   3 -10   5       18.49       19.84      0.77 o 
   4 -10   5        0.11        0.61      0.67 o 
  -7  -9   5      157.32      163.40      2.82 o 
  -6  -9   5       33.40       33.34      0.86 o 
  -5  -9   5       57.54       60.89      1.15 o 
  -4  -9   5      205.98      209.13      2.62 o 
  -3  -9   5        0.11        0.12      0.25 o 
  -2  -9   5       20.73       19.90      0.55 o 
  -1  -9   5        8.77        9.47      0.36 o 
   0  -9   5        1.22        0.93      0.22 o 
   1  -9   5       49.15       46.62      0.75 o 
   2  -9   5       93.16       91.98      1.42 o 
   3  -9   5       51.68       53.97      1.15 o 
   4  -9   5       22.95       23.16      0.88 o 
   5  -9   5      206.99      218.71      3.13 o 
  -8  -8   5        5.38        6.26      0.51 o 
  -7  -8   5        9.20        9.69      0.54 o 
  -6  -8   5       33.18       31.89      0.86 o 
  -5  -8   5       10.00       10.90      0.52 o 
  -4  -8   5       39.01       40.38      0.84 o 
  -3  -8   5       77.01       75.52      1.20 o 
  -2  -8   5        2.38        1.81      0.28 o 
  -1  -8   5      166.86      169.08      1.73 o 
   0  -8   5       38.18       42.63      0.85 o 
   1  -8   5       60.28       55.66      0.82 o 
   2  -8   5       50.10       50.70      0.78 o 
   3  -8   5        3.67        3.16      0.33 o 
   4  -8   5       17.77       17.32      0.57 o 
   5  -8   5        4.67        4.54      0.39 o 
   6  -8   5       73.30       81.00      1.73 o 
  -8  -7   5       57.80       65.38      1.62 o 
  -7  -7   5       79.90       80.92      1.25 o 
  -6  -7   5        2.01        2.65      0.31 o 
  -5  -7   5       12.52       13.75      0.52 o 
  -4  -7   5       30.67       30.07      0.69 o 
  -3  -7   5      360.48      344.56      3.80 o 
  -2  -7   5       62.12       59.81      1.14 o 
  -1  -7   5      373.84      378.09      3.71 o 
   0  -7   5      208.77      195.04      1.91 o 
   1  -7   5       71.46       71.60      0.90 o 
   2  -7   5       72.47       63.31      0.85 o 
   3  -7   5       68.77       58.49      0.74 o 
   4  -7   5       57.24       60.35      1.00 o 
   5  -7   5      136.54      140.52      1.84 o 
   6  -7   5       48.01       50.70      1.07 o 
  -9  -6   5        0.18       -0.05      0.32 o 
  -8  -6   5        0.08        0.25      0.30 o 
  -7  -6   5        1.24        2.53      0.31 o 
  -6  -6   5       94.45       87.01      1.23 o 
  -5  -6   5       34.40       30.21      0.74 o 
  -4  -6   5       23.76       24.37      0.67 o 
  -3  -6   5      256.56      242.68      2.76 o 
  -2  -6   5        1.03        0.73      0.22 o 
  -1  -6   5      151.26      178.37      2.11 o 
   0  -6   5      278.36      292.33      2.91 o 
   1  -6   5       36.34       35.44      0.81 o 
   2  -6   5      164.94      145.37      1.50 o 
   3  -6   5       16.13       11.10      0.32 o 
   4  -6   5      124.56      124.29      1.26 o 
   5  -6   5       16.01       17.59      0.57 o 
   6  -6   5       44.09       44.78      0.98 o 
   7  -6   5       40.35       42.36      0.99 o 
  -9  -5   5        4.09        4.13      0.50 o 
  -8  -5   5       50.88       54.04      1.07 o 
  -7  -5   5      141.69      131.37      1.81 o 
  -6  -5   5     1396.08     1353.81     12.54 o 
  -5  -5   5        8.34        8.33      0.37 o 
  -4  -5   5       40.08       36.05      0.67 o 
  -3  -5   5        2.21        1.51      0.21 o 
  -2  -5   5      147.37      149.75      2.16 o 
  -1  -5   5      843.20      852.80      9.44 o 
   0  -5   5       93.78      105.78      1.35 o 
   1  -5   5        3.92        3.42      0.21 o 
   2  -5   5       12.65        9.43      0.31 o 
   3  -5   5      241.88      237.34      2.06 o 
   4  -5   5       87.89       83.51      0.92 o 
   5  -5   5       25.49       27.25      0.64 o 
   6  -5   5      535.32      529.46      6.22 o 
   7  -5   5       49.93       52.25      1.30 o 
   8  -5   5       29.70       32.67      1.02 o 
  -9  -4   5        5.25        6.25      0.48 o 
  -8  -4   5        0.38        0.58      0.28 o 
  -7  -4   5      135.21      131.58      1.80 o 
  -6  -4   5      426.45      427.07      4.24 o 
  -5  -4   5        0.41        0.58      0.20 o 
  -4  -4   5        9.89       13.88      0.40 o 
  -2  -4   5        6.12       11.81      0.48 o 
  -1  -4   5      764.16      808.94      9.17 o 
   0  -4   5      530.53      605.36      6.13 o 
   1  -4   5      193.75      195.34      1.97 o 
   2  -4   5      119.46      126.25      1.39 o 
   3  -4   5       33.26       35.45      0.49 o 
   4  -4   5       71.99       71.16      0.80 o 
   5  -4   5        5.91        5.73      0.26 o 
   6  -4   5        3.97        4.53      0.37 o 
   7  -4   5       29.02       30.57      1.04 o 
   8  -4   5        1.86        1.86      0.43 o 
  -9  -3   5        7.07        7.98      0.75 o 
  -8  -3   5       36.05       38.07      0.95 o 
  -7  -3   5       83.72       88.75      1.88 o 
  -6  -3   5        0.25        0.10      0.23 o 
  -5  -3   5      191.48      200.37      2.31 o 
  -4  -3   5       11.83        8.59      0.63 o 
  -2  -3   5       68.77       76.02      0.89 o 
  -1  -3   5      109.90      115.78      1.24 o 
   0  -3   5      442.72      439.91     10.38 o 
   1  -3   5      310.37      321.63      3.35 o 
   2  -3   5      318.33      334.43      3.19 o 
   3  -3   5       45.71       33.87      0.54 o 
   4  -3   5      909.10      895.17      7.04 o 
   5  -3   5      274.18      269.74      2.33 o 
   6  -3   5      203.92      201.44      2.60 o 
   7  -3   5        9.48       12.45      0.78 o 
   8  -3   5       43.12       47.21      1.96 o 
   9  -3   5       26.76       28.43      1.32 o 
  -9  -2   5        0.21       -0.04      0.33 o 
  -8  -2   5       19.56       17.67      0.70 o 
  -7  -2   5        8.11        7.12      0.45 o 
  -6  -2   5       36.94       38.16      0.81 o 
  -5  -2   5      472.71      484.68      5.04 o 
  -4  -2   5        0.04       -0.07      0.12 o 
  -3  -2   5     1250.67     1307.52     12.84 o 
  -2  -2   5       56.90       70.50      0.91 o 
  -1  -2   5       26.27       28.86      0.40 o 
   0  -2   5       56.24       57.02      0.72 o 
   1  -2   5        7.16       13.94      0.41 o 
   2  -2   5        2.62        5.87      0.31 o 
   3  -2   5       85.11       85.90      0.98 o 
   4  -2   5      244.07      249.25      2.24 o 
   5  -2   5      177.74      184.08      1.65 o 
   6  -2   5       60.08       59.61      0.92 o 
   7  -2   5        2.12        1.15      0.33 o 
   8  -2   5       13.11       13.51      0.66 o 
   9  -2   5       11.29       11.23      0.65 o 
  -9  -1   5       14.88       13.43      0.68 o 
  -8  -1   5       61.75       56.93      1.33 o 
  -7  -1   5       22.28       20.66      0.73 o 
  -6  -1   5      110.01       97.11      1.65 o 
  -5  -1   5        5.96        5.98      0.49 o 
  -3  -1   5      446.21      482.19      5.38 o 
  -2  -1   5      702.60      765.21      8.57 o 
  -1  -1   5       16.26       15.07      0.40 o 
   0  -1   5      190.22      203.65      2.94 o 
   1  -1   5      817.77      853.54     17.59 o 
   2  -1   5       84.06      101.49      1.20 o 
   3  -1   5      105.69       95.35      1.03 o 
   4  -1   5       27.57       30.58      0.47 o 
   5  -1   5        8.75        8.30      0.25 o 
   6  -1   5        6.98        9.04      0.34 o 
   7  -1   5       40.92       37.22      0.93 o 
   8  -1   5        3.73        3.68      0.42 o 
   9  -1   5        1.46        2.74      0.44 o 
  -9   0   5      106.14      108.31      2.11 o 
  -8   0   5      381.22      394.73      5.53 o 
  -7   0   5       36.08       36.99      0.98 o 
  -6   0   5        0.41        0.20      0.26 o 
  -5   0   5        0.34        0.59      0.22 o 
  -3   0   5      184.24      201.06      2.34 o 
  -1   0   5      163.84      150.17      3.92 o 
   0   0   5       41.51       32.10      0.56 o 
   1   0   5     1003.59      997.12     13.88 o 
   2   0   5      443.57      427.93      4.28 o 
   3   0   5        0.17        0.09      0.08 o 
   4   0   5      311.83      322.25      3.34 o 
   5   0   5        5.33        2.84      0.17 o 
   6   0   5       35.91       30.82      0.60 o 
   7   0   5      105.68       99.23      1.68 o 
   8   0   5       44.87       44.60      1.05 o 
   9   0   5        9.85       10.58      0.62 o 
  -9   1   5        1.52        1.46      0.44 o 
  -8   1   5       45.20       48.19      1.22 o 
  -7   1   5       12.25       14.83      0.66 o 
  -6   1   5       40.49       33.17      0.85 o 
  -5   1   5        4.23        6.05      0.37 o 
  -4   1   5        0.81        0.03      0.27 o 
  -3   1   5      342.22      372.62      4.18 o 
  -2   1   5      505.71      540.96      6.96 o 
  -1   1   5      270.24      218.53      9.76 o 
   0   1   5        4.06        2.81      0.34 o 
   1   1   5      491.81      520.59      5.30 o 
   2   1   5       13.35       10.58      0.39 o 
   3   1   5       39.49       36.93      0.73 o 
   4   1   5        0.17        0.48      0.32 o 
   5   1   5       85.96       80.17      1.11 o 
   6   1   5      435.81      388.26      3.62 o 
   7   1   5      192.82      151.26      2.70 o 
   8   1   5       28.56       26.60      0.82 o 
   9   1   5        1.16        0.49      0.40 o 
  10   1   5       43.47       43.64      1.85 o 
  -9   2   5        1.16        1.32      0.46 o 
  -8   2   5        1.26        2.32      0.43 o 
  -7   2   5        7.85        6.55      0.61 o 
  -6   2   5       20.98       14.47      0.86 o 
  -5   2   5      286.03      256.05      3.55 o 
  -4   2   5      221.85      201.44      5.56 o 
  -3   2   5       97.18       84.80      1.16 o 
  -2   2   5     2293.15     2409.85     25.88 o 
  -1   2   5      391.46      422.71      4.80 o 
   0   2   5      131.93      156.46      2.76 o 
   1   2   5     2418.69     2598.36     35.98 o 
   2   2   5      228.87      250.84     12.59 o 
   3   2   5        2.44        2.50      0.49 o 
   4   2   5      306.23      331.21      3.74 o 
   5   2   5        1.57        0.39      0.14 o 
   6   2   5      317.56      287.94      2.54 o 
   7   2   5       43.58       49.82      1.06 o 
   8   2   5      112.22       97.83      1.71 o 
   9   2   5       14.70       14.17      0.67 o 
  10   2   5       45.13       42.57      1.13 o 
  -8   3   5        2.79        2.00      0.43 o 
  -7   3   5       40.38       36.11      1.03 o 
  -6   3   5        9.81        9.42      0.71 o 
  -5   3   5      136.04      110.82      1.62 o 
  -4   3   5        3.72        1.95      0.24 o 
  -2   3   5      529.51      561.52      7.11 o 
  -1   3   5      221.21      258.68      2.95 o 
   0   3   5      718.24      835.45     12.09 o 
   1   3   5     3669.97     3999.03     39.01 o 
   2   3   5       28.82       27.65      0.49 o 
   3   3   5       43.03       35.37      0.52 o 
   4   3   5       14.40        8.69      0.26 o 
   5   3   5        3.42        3.04      0.18 o 
   6   3   5       25.94       29.99      0.59 o 
   7   3   5       23.49       18.37      0.78 o 
   8   3   5       68.27       71.96      1.39 o 
   9   3   5        4.19        3.78      0.45 o 
  10   3   5       24.70       24.94      0.89 o 
  -8   4   5       27.09       27.84      1.24 o 
  -7   4   5       71.46       65.01      1.44 o 
  -6   4   5       16.20       14.32      0.72 o 
  -5   4   5        4.81        0.30      0.22 o 
  -4   4   5       39.73       26.02      0.63 o 
  -3   4   5      148.07      141.85      2.19 o 
  -1   4   5       34.81       22.78      0.53 o 
   0   4   5      124.64      154.72      2.30 o 
   1   4   5       53.43       51.22      0.82 o 
   2   4   5       45.20       46.95      0.62 o 
   3   4   5        2.42        1.22      0.24 o 
   4   4   5        1.45        2.49      0.19 o 
   5   4   5        2.89        4.55      0.23 o 
   6   4   5      118.06      114.14      1.27 o 
   7   4   5        3.19        1.18      0.39 o 
   8   4   5       21.15       23.75      1.03 o 
   9   4   5        0.85        1.26      0.38 o 
  10   4   5       10.97       12.72      0.68 o 
  -7   5   5        1.04        1.81      0.41 o 
  -6   5   5       18.17       19.06      0.65 o 
  -5   5   5        7.35        6.41      0.62 o 
  -4   5   5        0.02        0.10      0.20 o 
  -3   5   5       22.40       19.69      0.55 o 
  -2   5   5       85.32       74.84      1.13 o 
  -1   5   5      176.70      178.10      6.64 o 
   0   5   5       79.85       83.19      1.04 o 
   1   5   5       58.25       74.39      0.94 o 
   2   5   5        4.70        4.85      0.34 o 
   3   5   5       13.47        9.22      0.26 o 
   4   5   5       87.90       87.07      0.97 o 
   5   5   5       28.14       28.90      0.55 o 
   6   5   5       65.84       62.65      0.84 o 
   7   5   5       14.31       13.16      0.59 o 
   8   5   5       10.34       11.80      0.58 o 
   9   5   5      282.46      297.92      4.25 o 
  10   5   5      122.69      137.51      4.06 o 
  -7   6   5        2.34        2.74      0.42 o 
  -6   6   5        4.24        3.83      0.41 o 
  -5   6   5       85.70       78.39      1.38 o 
  -4   6   5       11.71       13.40      0.51 o 
  -3   6   5        2.06        1.13      0.24 o 
  -2   6   5       68.29       63.38      1.06 o 
  -1   6   5      253.22      249.72      3.03 o 
   0   6   5      398.24      401.37      4.61 o 
   1   6   5       82.72       85.31      1.21 o 
   2   6   5        6.72        5.11      0.33 o 
   3   6   5       85.34       81.03      1.05 o 
   4   6   5     3065.30     2943.15     23.67 o 
   5   6   5     1757.56     1681.80     14.64 o 
   6   6   5        2.61        2.75      0.25 o 
   7   6   5       20.94       19.87      0.68 o 
   8   6   5      325.64      302.49      4.26 o 
   9   6   5        4.95        4.84      0.51 o 
  -6   7   5       46.81       50.26      1.16 o 
  -5   7   5       58.10       55.68      1.16 o 
  -4   7   5       14.44       12.86      0.66 o 
  -3   7   5       79.72       76.44      1.30 o 
  -2   7   5      349.91      324.64      3.94 o 
  -1   7   5      713.26      650.23      7.36 o 
   0   7   5       43.24       41.72      0.81 o 
   1   7   5       36.97       40.63      0.77 o 
   2   7   5       68.28       78.27      1.17 o 
   3   7   5       61.84       65.58      0.80 o 
   4   7   5      210.86      204.76      2.21 o 
   5   7   5       35.19       35.91      0.64 o 
   6   7   5       15.55       14.70      0.58 o 
   7   7   5        0.53        0.25      0.28 o 
   8   7   5       36.36       31.94      0.99 o 
   9   7   5        1.42        1.03      0.39 o 
  -6   8   5       23.34       22.19      0.92 o 
  -5   8   5        0.32       -0.05      0.30 o 
  -4   8   5        5.25        5.08      0.43 o 
  -3   8   5        4.33        4.88      0.40 o 
  -2   8   5        9.51       10.17      0.49 o 
  -1   8   5      505.32      481.50      5.64 o 
   0   8   5        0.26        0.33      0.19 o 
   1   8   5       36.98       37.72      0.78 o 
   2   8   5       68.30       72.10      1.03 o 
   3   8   5       22.78       21.16      0.51 o 
   4   8   5       39.01       40.63      0.81 o 
   5   8   5       47.85       47.26      0.94 o 
   6   8   5      165.75      162.65      2.46 o 
   7   8   5        7.01        7.97      0.49 o 
   8   8   5        7.75        5.94      0.48 o 
   9   8   5       15.30       14.14      0.69 o 
  -5   9   5        0.74       -0.14      0.33 o 
  -4   9   5        1.70        1.06      0.48 o 
  -3   9   5        1.37        1.81      0.34 o 
  -2   9   5      161.74      156.23      2.40 o 
  -1   9   5       56.28       54.96      0.95 o 
   0   9   5       36.73       34.62      0.71 o 
   1   9   5       39.09       30.60      0.66 o 
   2   9   5       41.69       41.91      0.77 o 
   3   9   5       16.62       13.95      0.52 o 
   4   9   5       97.32       92.12      1.66 o 
   5   9   5       52.60       50.20      1.58 o 
   6   9   5        0.32        0.61      0.42 o 
   7   9   5       14.72       15.99      0.66 o 
   8   9   5       10.84       11.71      0.61 o 
  -4  10   5       55.86       58.37      1.16 o 
  -3  10   5       11.44       11.63      0.58 o 
  -2  10   5       13.87       14.48      0.77 o 
  -1  10   5        0.39        0.27      0.25 o 
   0  10   5        4.02        2.94      0.30 o 
   1  10   5        1.67        1.43      0.38 o 
   2  10   5       45.60       45.58      0.85 o 
   3  10   5        0.81        1.77      0.39 o 
   4  10   5       12.54       11.11      0.57 o 
   5  10   5       60.01       58.64      1.16 o 
   6  10   5      135.59      140.48      2.23 o 
   7  10   5        3.87        3.82      0.46 o 
   8  10   5       51.90       62.53      1.34 o 
  -3  11   5       88.94       90.76      1.34 o 
  -2  11   5       20.30       19.17      0.66 o 
  -1  11   5       74.15       73.93      1.64 o 
   0  11   5       54.16       57.34      1.05 o 
   1  11   5        1.35        1.53      0.29 o 
   2  11   5      277.62      261.35      6.61 o 
   3  11   5       63.13       53.64      1.53 o 
   4  11   5        0.22        0.90      0.58 o 
   5  11   5        1.76        2.92      0.50 o 
   6  11   5       56.36       56.93      1.19 o 
   7  11   5        1.34        0.32      0.47 o 
  -1  12   5       78.41       76.95      1.78 o 
   0  12   5        0.00        0.42      0.39 o 
   1  12   5       15.66       15.54      0.83 o 
   2  12   5        3.49        5.56      0.57 o 
   3  12   5        0.68        0.98      0.65 o 
   4  12   5       19.47       16.16      1.26 o 
   5  12   5        8.71        9.32      1.02 o 
   6  12   5        0.33        0.29      0.43 o 
   1  13   5        0.88        0.35      0.60 o 
   2  13   5        0.02       -0.18      0.43 o 
   3  13   5        0.60        1.10      0.57 o 
   4  13   5        2.11        2.40      0.82 o 
  -4 -11   6       18.23       18.76      0.95 o 
  -3 -11   6       39.96       38.10      0.85 o 
  -2 -11   6       18.31       17.85      0.62 o 
  -1 -11   6        0.37        0.56      0.30 o 
   0 -11   6       75.19       76.44      1.99 o 
   1 -11   6       10.22        8.21      0.69 o 
   2 -11   6       39.60       36.78      0.94 o 
  -6 -10   6       69.67       79.97      1.59 o 
  -5 -10   6       63.65       68.19      1.29 o 
  -4 -10   6       65.34       67.17      1.25 o 
  -3 -10   6       21.88       21.64      0.70 o 
  -2 -10   6       17.25       17.73      0.64 o 
  -1 -10   6      218.34      220.69      2.72 o 
   0 -10   6      155.00      163.10      1.99 o 
   1 -10   6       42.19       40.13      0.85 o 
   2 -10   6       21.65       23.96      0.70 o 
   3 -10   6       62.67       64.62      2.19 o 
  -7  -9   6       31.39       32.83      0.99 o 
  -6  -9   6       46.19       45.60      1.14 o 
  -5  -9   6        7.05        7.20      0.72 o 
  -4  -9   6        2.29        2.31      0.52 o 
  -3  -9   6        3.10        2.66      0.34 o 
  -2  -9   6        0.20        0.25      0.26 o 
  -1  -9   6       38.19       32.46      0.78 o 
   0  -9   6       22.16       20.99      0.62 o 
   1  -9   6        1.80        1.48      0.30 o 
   2  -9   6       11.00       11.08      0.46 o 
   3  -9   6       23.49       22.72      0.67 o 
   4  -9   6       10.70       11.23      0.61 o 
  -7  -8   6        0.07        0.52      0.33 o 
  -6  -8   6       84.91       84.97      1.40 o 
  -5  -8   6       18.78       16.97      0.60 o 
  -4  -8   6       37.24       38.08      0.84 o 
  -3  -8   6        0.00       -0.21      0.23 o 
  -2  -8   6       10.74       10.07      0.47 o 
  -1  -8   6       81.58       85.60      1.31 o 
   0  -8   6      138.62      133.65      1.93 o 
   1  -8   6       37.21       36.32      0.62 o 
   2  -8   6       37.82       40.86      0.87 o 
   3  -8   6       44.02       43.91      0.80 o 
   4  -8   6        1.86        2.34      0.39 o 
   5  -8   6       19.93       20.35      0.75 o 
  -8  -7   6        9.61        8.64      0.71 o 
  -7  -7   6       89.27       93.10      1.39 o 
  -6  -7   6      133.50      126.57      1.66 o 
  -5  -7   6        1.43        1.01      0.37 o 
  -4  -7   6        9.91        9.11      0.45 o 
  -3  -7   6        9.83        8.16      0.45 o 
  -2  -7   6       30.19       32.05      0.71 o 
  -1  -7   6       26.07       23.90      0.65 o 
   0  -7   6      118.05      114.97      1.57 o 
   1  -7   6      176.07      149.69      1.55 o 
   2  -7   6        0.03        0.27      0.18 o 
   3  -7   6        4.69        4.26      0.28 o 
   4  -7   6        2.50        1.43      0.29 o 
   5  -7   6      275.51      280.61      3.71 o 
   6  -7   6       93.03       92.22      1.86 o 
  -8  -6   6      103.26       97.79      2.22 o 
  -7  -6   6      149.58      143.51      1.99 o 
  -6  -6   6       18.58       18.15      0.78 o 
  -5  -6   6        8.94        7.86      0.43 o 
  -4  -6   6       74.73       69.50      1.02 o 
  -3  -6   6       97.10       93.99      1.31 o 
  -2  -6   6     1437.13     1397.03     13.94 o 
  -1  -6   6      185.99      200.02      2.34 o 
   0  -6   6     1493.56     1552.79     15.42 o 
   1  -6   6       48.85       33.63      0.56 o 
   2  -6   6      196.97      199.69      1.95 o 
   3  -6   6       31.13       21.02      0.46 o 
   4  -6   6        5.01        5.60      0.30 o 
   5  -6   6       14.66       14.65      0.62 o 
   6  -6   6       68.30       72.89      1.56 o 
   7  -6   6       54.40       53.90      1.57 o 
  -8  -5   6       41.69       46.94      1.01 o 
  -7  -5   6      150.60      149.03      2.01 o 
  -6  -5   6       62.61       67.53      1.04 o 
  -5  -5   6       24.60       26.10      0.58 o 
  -4  -5   6       38.48       38.11      0.68 o 
  -3  -5   6      705.66      695.37      6.56 o 
  -2  -5   6      413.29      402.59      4.25 o 
  -1  -5   6       13.58       16.04      0.50 o 
   0  -5   6       87.69       98.79      1.30 o 
   1  -5   6      200.95      195.66      2.26 o 
   2  -5   6       32.79       24.44      0.62 o 
   3  -5   6        0.01        0.32      0.16 o 
   4  -5   6        4.40        3.83      0.25 o 
   5  -5   6      126.04      122.98      1.51 o 
   6  -5   6        5.06        5.06      0.41 o 
   7  -5   6        0.56        0.14      0.41 o 
  -9  -4   6       12.33       13.93      0.65 o 
  -8  -4   6        9.08        9.61      0.52 o 
  -7  -4   6       33.77       34.67      0.80 o 
  -6  -4   6       31.73       29.60      0.63 o 
  -5  -4   6       31.66       32.67      0.64 o 
  -4  -4   6       43.69       46.16      0.73 o 
  -3  -4   6        6.90        4.97      0.37 o 
  -2  -4   6        9.51        7.50      0.43 o 
   0  -4   6       12.22       10.83      0.71 o 
   1  -4   6       32.96       32.28      0.60 o 
   2  -4   6       23.18       28.24      0.48 o 
   3  -4   6        0.13        0.09      0.15 o 
   4  -4   6        9.91        9.72      0.33 o 
   5  -4   6       16.23       18.83      0.40 o 
   6  -4   6        1.76        1.31      0.28 o 
   7  -4   6        9.29        9.18      0.54 o 
   8  -4   6        4.47        5.03      0.49 o 
  -9  -3   6       29.54       28.58      0.82 o 
  -8  -3   6        1.40        1.09      0.34 o 
  -7  -3   6       68.77       66.23      1.36 o 
  -6  -3   6        7.89        6.65      0.41 o 
  -5  -3   6       15.43       15.57      0.42 o 
  -4  -3   6        1.36        2.25      0.26 o 
  -3  -3   6      100.33      109.80      1.45 o 
  -2  -3   6       73.60       72.60      0.88 o 
  -1  -3   6      487.39      520.08      4.85 o 
   0  -3   6        5.62        6.13      0.56 o 
   1  -3   6      105.88       97.60      2.19 o 
   2  -3   6      273.15      281.25      3.01 o 
   3  -3   6      132.36      143.67      1.53 o 
   4  -3   6      718.29      732.99      6.27 o 
   5  -3   6       59.12       57.22      0.73 o 
   6  -3   6        0.95        0.65      0.20 o 
   7  -3   6      289.90      289.01      4.24 o 
   8  -3   6       98.42       97.34      1.74 o 
  -9  -2   6      206.28      225.96      3.18 o 
  -8  -2   6      141.27      144.11      2.18 o 
  -7  -2   6        1.64        1.43      0.40 o 
  -6  -2   6       23.10       20.90      0.92 o 
  -5  -2   6       45.88       40.02      0.70 o 
  -4  -2   6      122.53      119.53      1.44 o 
  -3  -2   6      231.77      225.98      2.25 o 
  -2  -2   6       83.73       83.79      1.28 o 
  -1  -2   6       52.26       50.20      0.55 o 
   0  -2   6        0.02       -0.06      0.10 o 
   1  -2   6      493.36      541.73      6.27 o 
   2  -2   6       14.40       16.76      0.38 o 
   3  -2   6      164.22      201.53      2.01 o 
   4  -2   6      101.93       81.95      0.91 o 
   5  -2   6      258.10      251.47      2.30 o 
   6  -2   6      146.03      138.31      1.64 o 
   7  -2   6       15.98       15.18      0.64 o 
   8  -2   6       86.31       86.90      1.60 o 
   9  -2   6        7.64        8.13      0.57 o 
  -9  -1   6       14.05       15.24      0.73 o 
  -8  -1   6       90.10       87.26      1.55 o 
  -7  -1   6        0.40        0.65      0.30 o 
  -6  -1   6        6.39        5.12      0.39 o 
  -5  -1   6        0.94        0.92      0.24 o 
  -4  -1   6      337.78      348.49      8.33 o 
  -3  -1   6      106.71      117.71      1.35 o 
  -2  -1   6      447.46      493.56      5.62 o 
  -1  -1   6        5.48        8.93      0.35 o 
   0  -1   6        5.12        8.03      0.23 o 
   1  -1   6       30.75       34.64      0.72 o 
   2  -1   6      535.86      507.02     14.08 o 
   3  -1   6        0.09       -0.04      0.17 o 
   4  -1   6      178.07      169.65      1.74 o 
   5  -1   6       48.73       56.58      0.69 o 
   6  -1   6       27.70       23.97      0.54 o 
   7  -1   6       23.50       23.90      0.74 o 
   8  -1   6       11.82       11.72      0.59 o 
   9  -1   6        0.28       -0.03      0.37 o 
  -9   0   6      128.25      130.88      2.42 o 
  -8   0   6       32.37       29.72      0.95 o 
  -7   0   6       51.92       46.19      1.10 o 
  -6   0   6        5.00        2.73      0.33 o 
  -5   0   6       77.18       83.79      2.47 o 
  -4   0   6       42.52       40.30      1.70 o 
  -3   0   6       97.02      101.55      1.27 o 
  -2   0   6        6.46        9.21      0.70 o 
  -1   0   6      136.12      131.52      2.53 o 
   0   0   6      734.13      776.33     10.48 o 
   1   0   6       16.14       15.73      0.26 o 
   2   0   6        0.45        0.19      0.09 o 
   3   0   6      224.78      250.34      2.67 o 
   4   0   6        1.19        2.06      0.14 o 
   5   0   6        1.06        0.02      0.15 o 
   6   0   6       45.85       35.78      0.63 o 
   7   0   6        4.74        5.40      0.71 o 
   8   0   6       77.54       73.00      1.40 o 
   9   0   6       12.71       16.13      0.73 o 
  -8   1   6        0.18        0.36      0.36 o 
  -7   1   6       17.58       18.02      0.71 o 
  -6   1   6       36.47       24.03      0.72 o 
  -5   1   6       16.19        9.35      0.44 o 
  -4   1   6       36.37       40.95      1.89 o 
  -3   1   6       85.65       71.84      1.01 o 
  -2   1   6       23.67       22.12      1.12 o 
  -1   1   6        8.35        7.36      0.43 o 
   0   1   6     1097.43     1212.51     28.58 o 
   1   1   6      421.74      462.45      3.91 o 
   3   1   6        1.42        0.87      0.44 o 
   4   1   6       65.52       65.19      1.07 o 
   5   1   6       12.16        8.90      0.31 o 
   6   1   6      579.46      502.99      4.69 o 
   7   1   6      190.73      167.95      2.50 o 
   8   1   6        0.05       -0.08      0.30 o 
   9   1   6       33.69       36.71      0.99 o 
  -8   2   6        0.64        1.57      0.41 o 
  -7   2   6        1.08        1.77      0.35 o 
  -6   2   6       43.28       36.06      0.91 o 
  -5   2   6      240.88      183.91      2.79 o 
  -4   2   6       20.40       21.93      0.63 o 
  -3   2   6       95.38       99.55      1.47 o 
  -2   2   6      113.01      100.36      4.18 o 
  -1   2   6      303.94      278.80      3.68 o 
   0   2   6        0.01        1.30      0.19 o 
   1   2   6        5.24        7.00      0.23 o 
   2   2   6      250.20      252.31      5.55 o 
   3   2   6       88.33       95.09      1.41 o 
   4   2   6      401.09      390.05      4.74 o 
   5   2   6        4.92       13.27      0.32 o 
   6   2   6       19.23       18.29      0.45 o 
   7   2   6      589.66      525.45      5.96 o 
   8   2   6      145.08      125.72      2.03 o 
   9   2   6       43.47       42.38      1.05 o 
  10   2   6        8.53        8.23      0.58 o 
  -8   3   6        0.01        0.44      0.56 o 
  -7   3   6       30.90       31.65      1.41 o 
  -6   3   6        4.13        6.00      0.45 o 
  -5   3   6      198.09      193.48      2.84 o 
  -4   3   6      166.34      168.19      2.18 o 
  -3   3   6      119.47      114.79      1.85 o 
  -2   3   6      517.79      524.79      5.24 o 
  -1   3   6      537.60      589.03      5.81 o 
   0   3   6      171.37      179.88      2.07 o 
   1   3   6      290.61      334.16      3.35 o 
   2   3   6      609.52      691.68      8.21 o 
   3   3   6       11.28       11.75      0.38 o 
   4   3   6      108.98      106.73      1.24 o 
   5   3   6        9.70        8.57      0.39 o 
   6   3   6       23.31       23.57      0.40 o 
   7   3   6       26.40       19.88      0.55 o 
   8   3   6       16.20       18.86      0.69 o 
   9   3   6       92.47       95.48      1.72 o 
  10   3   6        0.25        0.57      0.56 o 
  -8   4   6       39.98       45.66      1.27 o 
  -7   4   6      121.43      115.03      2.10 o 
  -6   4   6        6.42        5.47      0.46 o 
  -5   4   6       35.83       33.18      0.77 o 
  -4   4   6      122.30      102.06      1.50 o 
  -3   4   6       72.93       69.80      1.09 o 
  -2   4   6      236.57      230.78      3.31 o 
  -1   4   6      199.88      203.38      2.86 o 
   0   4   6      318.22      311.29      3.19 o 
   1   4   6      533.45      532.60     19.73 o 
   2   4   6      206.75      209.27      2.59 o 
   3   4   6      829.53      841.92      9.10 o 
   4   4   6      670.33      635.06      6.23 o 
   5   4   6      210.13      201.88      1.84 o 
   6   4   6      154.38      139.84      1.49 o 
   7   4   6       53.83       48.96      1.02 o 
   8   4   6        2.50        1.55      0.33 o 
   9   4   6       37.15       32.02      0.92 o 
  10   4   6       41.25       52.30      1.44 o 
  -7   5   6        2.36        2.31      0.44 o 
  -6   5   6        3.49        3.56      0.44 o 
  -5   5   6        7.85        8.18      0.46 o 
  -4   5   6      113.85      101.40      1.53 o 
  -3   5   6        1.87        0.83      0.22 o 
  -2   5   6     1744.97     1645.41     18.50 o 
   1   5   6      102.72       96.25      1.48 o 
   2   5   6       82.10      110.84      2.09 o 
   3   5   6      239.13      207.32      2.48 o 
   4   5   6      328.16      311.72      3.85 o 
   5   5   6       77.10       75.01      0.89 o 
   6   5   6      226.14      212.91      2.13 o 
   7   5   6       33.18       35.60      0.85 o 
   8   5   6        0.16        0.70      0.38 o 
   9   5   6        2.83        3.11      0.43 o 
  -7   6   6      135.78      142.94      2.57 o 
  -6   6   6       46.36       48.03      1.09 o 
  -5   6   6       10.43        8.85      0.50 o 
  -4   6   6       20.16       19.14      0.66 o 
  -3   6   6        3.00        2.01      0.26 o 
  -2   6   6      803.95      759.61      8.51 o 
  -1   6   6      542.75      509.88      5.81 o 
   0   6   6       11.27       10.54      0.62 o 
   1   6   6        0.26        0.40      0.14 o 
   2   6   6       80.11       81.60      1.54 o 
   3   6   6      158.58      158.93      2.01 o 
   4   6   6      791.06      750.52      7.35 o 
   5   6   6        8.60        8.28      0.30 o 
   6   6   6       68.61       68.11      1.00 o 
   7   6   6        0.10        0.16      0.27 o 
   8   6   6       39.13       45.27      1.04 o 
   9   6   6       10.32       14.67      0.67 o 
  -6   7   6        2.45        1.89      0.52 o 
  -5   7   6        0.11        0.38      0.28 o 
  -4   7   6       29.84       28.40      0.77 o 
  -3   7   6       78.11       75.78      1.30 o 
  -2   7   6        4.29        4.74      0.34 o 
  -1   7   6      137.96      141.73      1.94 o 
   0   7   6       75.47       76.88      1.20 o 
   1   7   6        0.31        1.69      0.64 o 
   2   7   6      325.52      334.45      3.93 o 
   3   7   6      181.39      179.40      2.02 o 
   4   7   6       80.49       80.87      1.42 o 
   5   7   6      761.30      749.30      7.41 o 
   6   7   6      149.69      143.45      1.57 o 
   7   7   6        0.80        1.39      0.30 o 
   8   7   6       62.75       61.58      1.50 o 
   9   7   6        7.99        8.97      0.64 o 
  -6   8   6        3.35        4.17      0.55 o 
  -5   8   6        1.29        0.86      0.37 o 
  -4   8   6       25.75       23.39      0.74 o 
  -3   8   6        8.10        8.12      0.48 o 
  -2   8   6       67.60       66.30      1.19 o 
  -1   8   6       18.01       15.10      0.54 o 
   0   8   6       50.20       54.96      1.00 o 
   1   8   6        2.91        2.31      0.27 o 
   2   8   6      131.19      123.22      1.69 o 
   3   8   6        0.36        0.89      0.25 o 
   4   8   6       51.99       53.63      0.94 o 
   5   8   6      390.51      386.77      4.50 o 
   6   8   6       10.14        9.42      0.47 o 
   7   8   6       18.10       20.39      0.68 o 
   8   8   6       20.55       16.99      0.68 o 
   9   8   6       41.69       42.48      2.01 o 
  -5   9   6        5.87        5.94      0.60 o 
  -4   9   6      140.51      139.16      2.19 o 
  -3   9   6        0.86        0.91      0.32 o 
  -2   9   6       21.73       21.08      0.68 o 
  -1   9   6      186.81      184.94      2.53 o 
   0   9   6       96.94       90.49      1.78 o 
   1   9   6      135.24      121.69      1.57 o 
   2   9   6       98.74       84.94      1.33 o 
   3   9   6        6.78        7.18      0.47 o 
   4   9   6       69.51       67.74      1.34 o 
   5   9   6      124.14      126.48      2.14 o 
   6   9   6       52.71       50.56      1.92 o 
   7   9   6       18.23       19.76      0.67 o 
   8   9   6        7.57        8.58      0.53 o 
  -4  10   6      200.48      214.02      3.50 o 
  -3  10   6        6.61        6.77      0.53 o 
  -2  10   6        0.18        0.55      0.34 o 
  -1  10   6        1.37        1.03      0.31 o 
   0  10   6       23.17       22.60      0.61 o 
   1  10   6        9.51        7.94      0.41 o 
   2  10   6        0.08        0.28      0.40 o 
   3  10   6        0.74        0.31      0.29 o 
   4  10   6       10.30        8.99      0.56 o 
   5  10   6        0.05       -0.09      0.49 o 
   6  10   6       34.47       36.26      1.16 o 
   7  10   6       96.79       94.90      2.16 o 
   8  10   6       13.10       16.02      0.89 o 
  -3  11   6       78.91       83.40      1.37 o 
  -2  11   6       69.62       72.33      1.26 o 
  -1  11   6        5.65        5.54      0.42 o 
   0  11   6        0.04       -0.01      0.26 o 
   1  11   6       13.30       15.16      0.68 o 
   2  11   6       48.38       46.64      1.00 o 
   3  11   6       28.37       28.31      1.11 o 
   4  11   6       28.04       22.79      1.33 o 
   5  11   6       20.59       24.06      1.41 o 
   6  11   6        3.08        4.39      0.56 o 
   7  11   6       18.46       22.53      1.01 o 
  -1  12   6        0.03       -0.71      0.37 o 
   0  12   6      140.26      143.67      2.62 o 
   1  12   6        3.74        2.75      0.65 o 
   2  12   6        1.57        1.65      0.69 o 
   3  12   6       56.90       53.89      2.16 o 
   4  12   6        8.43        9.24      1.04 o 
   5  12   6       55.02       58.85      2.28 o 
   6  12   6        8.04       10.09      1.10 o 
   2  13   6       28.67       28.07      1.28 o 
   3  13   6       23.49       19.41      1.43 o 
  -3 -11   7        0.06        0.31      0.36 o 
  -2 -11   7        0.02       -0.12      0.32 o 
  -1 -11   7       25.75       27.25      0.73 o 
   0 -11   7        5.15        2.73      0.49 o 
   1 -11   7       41.45       39.66      1.28 o 
  -5 -10   7        0.06        0.31      0.34 o 
  -4 -10   7       22.55       24.88      0.78 o 
  -3 -10   7        0.23       -0.16      0.32 o 
  -2 -10   7       19.97       20.54      0.70 o 
  -1 -10   7      145.62      143.40      2.03 o 
   0 -10   7        3.41        2.05      0.33 o 
   1 -10   7       29.79       33.75      0.78 o 
   2 -10   7       14.00       14.10      0.74 o 
   3 -10   7       70.53       74.02      1.79 o 
  -6  -9   7        3.45        2.15      0.52 o 
  -5  -9   7      109.61      112.11      1.72 o 
  -4  -9   7        6.71        6.60      0.47 o 
  -3  -9   7        3.50        2.76      0.35 o 
  -2  -9   7        0.33        0.35      0.27 o 
  -1  -9   7       46.82       43.68      0.92 o 
   0  -9   7       84.18       91.63      1.45 o 
   1  -9   7       25.07       29.02      0.89 o 
   2  -9   7        0.82        1.11      0.29 o 
   3  -9   7        1.19        2.34      0.33 o 
   4  -9   7       73.08       77.04      1.44 o 
  -7  -8   7        3.80        4.38      0.45 o 
  -6  -8   7       18.58       21.05      1.05 o 
  -5  -8   7       27.03       26.46      0.83 o 
  -4  -8   7       33.84       30.52      0.76 o 
  -3  -8   7       13.72       14.51      0.55 o 
  -2  -8   7        0.54        0.14      0.26 o 
  -1  -8   7      408.18      403.85      4.47 o 
   0  -8   7      144.20      139.66      1.88 o 
   1  -8   7       33.36       32.20      0.77 o 
   2  -8   7        1.77        1.48      0.28 o 
   3  -8   7        1.90        1.44      0.23 o 
   4  -8   7      136.33      138.67      2.44 o 
   5  -8   7       34.87       38.55      1.09 o 
  -7  -7   7       64.72       61.49      1.20 o 
  -6  -7   7      455.26      452.80      4.64 o 
  -5  -7   7        0.56        0.83      0.28 o 
  -4  -7   7        5.90        6.72      0.40 o 
  -3  -7   7        2.64        2.49      0.34 o 
  -2  -7   7       99.68      100.99      1.44 o 
  -1  -7   7       56.88       58.03      0.99 o 
   0  -7   7        3.54        5.89      0.40 o 
   1  -7   7       20.87       19.84      0.57 o 
   2  -7   7        0.24        0.79      0.23 o 
   3  -7   7       47.48       48.70      0.74 o 
   4  -7   7       77.60       80.34      1.05 o 
   5  -7   7       17.90       23.86      0.85 o 
   6  -7   7      100.15       98.17      1.92 o 
  -8  -6   7        0.87        0.97      0.45 o 
  -7  -6   7       32.30       32.95      0.84 o 
  -6  -6   7      171.36      170.35      2.05 o 
  -5  -6   7        1.75        1.64      0.27 o 
  -4  -6   7      246.96      242.34      2.61 o 
  -3  -6   7        2.48        3.31      0.41 o 
  -2  -6   7       42.65       37.93      0.74 o 
  -1  -6   7      268.40      264.21      2.98 o 
   0  -6   7       15.89       19.68      0.54 o 
   1  -6   7      173.82      142.96      1.81 o 
   2  -6   7        8.99        4.76      0.33 o 
   3  -6   7       41.13       42.80      0.66 o 
   4  -6   7        2.31        2.59      0.24 o 
   5  -6   7       22.59       27.64      0.87 o 
   6  -6   7        3.09        3.56      0.47 o 
   7  -6   7        4.26        4.56      0.61 o 
  -8  -5   7       58.63       56.14      1.13 o 
  -7  -5   7      174.49      174.09      2.29 o 
  -6  -5   7        1.10        0.89      0.26 o 
  -5  -5   7       31.71       31.06      0.65 o 
  -4  -5   7      143.40      139.61      1.64 o 
  -3  -5   7       23.09       22.98      0.52 o 
  -2  -5   7      352.64      338.14      3.66 o 
  -1  -5   7      326.26      326.35      3.53 o 
   0  -5   7       16.95       14.21      0.45 o 
   1  -5   7      152.26      126.84      1.61 o 
   2  -5   7        0.16        1.06      0.22 o 
   3  -5   7       55.34       55.84      0.73 o 
   4  -5   7        4.31        5.11      0.27 o 
   5  -5   7      105.29      108.07      1.35 o 
   6  -5   7       33.84       36.22      1.17 o 
   7  -5   7        2.73        3.13      0.55 o 
  -8  -4   7       33.85       32.65      0.84 o 
  -7  -4   7        1.21        1.27      0.30 o 
  -6  -4   7        8.80        8.43      0.43 o 
  -5  -4   7      219.93      216.27      2.34 o 
  -4  -4   7        7.15        6.86      0.32 o 
  -3  -4   7      135.89      130.04      1.49 o 
  -2  -4   7       22.58       18.17      0.43 o 
  -1  -4   7        4.51        3.82      0.46 o 
   1  -4   7       29.32       36.91      0.66 o 
   2  -4   7        9.48       15.23      0.45 o 
   3  -4   7       10.74       15.09      0.36 o 
   4  -4   7        2.64        3.95      0.23 o 
   5  -4   7       22.21       23.91      0.53 o 
   6  -4   7       26.56       28.10      1.00 o 
   7  -4   7        3.79        3.87      0.79 o 
   8  -4   7        3.98        4.31      0.91 o 
  -8  -3   7        0.58        0.59      0.41 o 
  -7  -3   7        2.50        1.98      0.31 o 
  -6  -3   7       24.66       23.43      0.61 o 
  -5  -3   7        9.76       12.14      0.40 o 
  -4  -3   7        0.62        0.86      0.19 o 
  -3  -3   7      612.29      641.00      6.00 o 
  -2  -3   7      210.57      224.18      2.26 o 
  -1  -3   7        2.71        2.11      0.19 o 
   0  -3   7      236.29      232.13      3.29 o 
   1  -3   7       58.53       25.26      1.26 o 
   2  -3   7        4.84        6.21      0.29 o 
   3  -3   7      367.68      350.27      3.73 o 
   4  -3   7        8.56        6.73      0.32 o 
   5  -3   7        3.73        4.31      0.27 o 
   6  -3   7       31.66       31.21      0.67 o 
   7  -3   7       40.15       37.65      1.19 o 
   8  -3   7        8.16        9.20      0.74 o 
  -8  -2   7      122.59      127.35      2.01 o 
  -7  -2   7        8.45        7.68      0.47 o 
  -6  -2   7       39.41       36.28      0.80 o 
  -5  -2   7        2.68        3.01      0.28 o 
  -4  -2   7      125.32      134.14      1.61 o 
  -3  -2   7        0.16        0.68      0.16 o 
  -2  -2   7       27.70       35.73      0.50 o 
  -1  -2   7       68.67       83.84      0.84 o 
   0  -2   7      156.89      182.39      1.98 o 
   1  -2   7      359.24      210.63      4.52 o 
   2  -2   7      414.89      399.66      4.69 o 
   3  -2   7      606.63      584.24      5.95 o 
   4  -2   7      278.35      281.29      3.03 o 
   5  -2   7      219.40      214.41      2.39 o 
   6  -2   7        4.92        5.84      0.34 o 
   7  -2   7       50.25       51.27      2.72 o 
   8  -2   7        0.94        2.11      0.61 o 
   9  -2   7        3.52        5.34      0.64 o 
  -8  -1   7       22.31       24.92      0.80 o 
  -7  -1   7        0.31        0.66      0.27 o 
  -6  -1   7      211.89      194.90      2.56 o 
  -5  -1   7       44.34       45.45      0.84 o 
  -4  -1   7       11.88       13.99      0.56 o 
  -3  -1   7      140.79      131.13      1.33 o 
  -2  -1   7        5.09        5.42      0.38 o 
  -1  -1   7      537.16      548.65      6.59 o 
   0  -1   7      109.82      105.58      1.24 o 
   1  -1   7      214.98      223.23      2.34 o 
   2  -1   7       92.61       75.44      1.31 o 
   3  -1   7      150.65      147.25      1.67 o 
   4  -1   7      123.40      116.56      1.39 o 
   5  -1   7      223.05      206.86      2.30 o 
   6  -1   7      505.40      461.70      5.24 o 
   7  -1   7       23.01       21.11      0.88 o 
   8  -1   7       27.42       29.57      2.28 o 
   9  -1   7        2.31        2.40      0.58 o 
  -8   0   7       65.29       70.30      1.53 o 
  -7   0   7       13.13       13.26      0.64 o 
  -6   0   7       15.95       12.64      0.55 o 
  -5   0   7      246.11      228.66      3.19 o 
  -4   0   7       42.81       44.28      0.91 o 
  -3   0   7       49.12       44.85      0.80 o 
  -2   0   7       59.32       62.93      1.48 o 
  -1   0   7       15.73       17.37      0.46 o 
   0   0   7      182.55      206.40      2.63 o 
   1   0   7      387.79      415.02      4.17 o 
   2   0   7       11.84       15.00      0.40 o 
   3   0   7       28.49       32.00      0.50 o 
   4   0   7       81.72       86.48      1.19 o 
   5   0   7        0.14        0.26      0.18 o 
   6   0   7      187.73      168.10      2.15 o 
   7   0   7      118.72      115.11      1.94 o 
   8   0   7       17.50       14.80      0.82 o 
   9   0   7       43.40       40.69      1.32 o 
  -8   1   7       63.28       61.98      1.43 o 
  -7   1   7        5.10        7.20      0.52 o 
  -6   1   7        2.85        2.87      0.34 o 
  -5   1   7       63.07       51.48      1.07 o 
  -4   1   7       17.21       15.01      0.69 o 
  -3   1   7      231.99      236.28      2.19 o 
  -2   1   7      166.57      171.22      3.24 o 
  -1   1   7       89.12      102.11      1.66 o 
   0   1   7      134.01      152.15      2.30 o 
   1   1   7     2562.39     2616.97     20.17 o 
   2   1   7        0.34        0.56      0.10 o 
   3   1   7      292.13      267.66      5.86 o 
   4   1   7        8.26       11.59      0.35 o 
   5   1   7       11.27       10.29      0.48 o 
   6   1   7       37.54       28.84      0.59 o 
   7   1   7        3.64        3.26      0.33 o 
   8   1   7       69.82       71.25      1.74 o 
   9   1   7       90.16       92.20      4.59 o 
  -8   2   7        1.15        1.13      0.40 o 
  -7   2   7       58.56       54.10      1.24 o 
  -6   2   7        8.47        6.98      0.46 o 
  -5   2   7       99.33       79.19      1.39 o 
  -4   2   7       37.90       28.54      1.12 o 
  -3   2   7      230.08      231.49      2.68 o 
  -2   2   7      292.10      330.92      3.02 o 
  -1   2   7       10.20        6.67      0.53 o 
   0   2   7       12.52       12.12      0.28 o 
   1   2   7      102.88      109.32      1.21 o 
   2   2   7        0.57        1.44      0.24 o 
   3   2   7       25.45       22.62      0.88 o 
   4   2   7        2.84        2.41      0.25 o 
   5   2   7        0.32        0.49      0.16 o 
   6   2   7        9.26        4.86      0.29 o 
   7   2   7       51.23       38.41      0.66 o 
   8   2   7       27.45       26.46      1.00 o 
   9   2   7      141.11      152.80      3.39 o 
  -8   3   7        1.11        0.24      0.53 o 
  -7   3   7        1.10        1.19      0.86 o 
  -6   3   7        2.99        2.85      0.37 o 
  -5   3   7       10.61       10.09      0.49 o 
  -4   3   7        0.01        0.69      0.33 o 
  -3   3   7     1038.21      996.34     12.57 o 
  -2   3   7      536.89      528.85      5.82 o 
  -1   3   7      546.54      583.87      5.77 o 
   0   3   7       96.69       93.94      0.88 o 
   1   3   7      239.83      272.44      2.70 o 
   3   3   7      156.20      169.93      2.01 o 
   4   3   7      130.59      122.21      1.38 o 
   5   3   7       49.59       35.91      0.64 o 
   6   3   7      310.94      272.86      2.64 o 
   7   3   7       24.63       22.73      0.47 o 
   8   3   7        0.23       -0.23      0.35 o 
   9   3   7      153.35      158.43      3.16 o 
  -7   4   7       26.90       27.41      0.92 o 
  -6   4   7       98.22       93.94      2.67 o 
  -5   4   7       93.41       92.02      1.64 o 
  -4   4   7        4.87        4.10      0.40 o 
  -3   4   7      135.28      135.23      1.81 o 
  -2   4   7       68.50       62.47      0.94 o 
  -1   4   7       63.35       75.39      0.96 o 
   0   4   7       85.68       84.24      1.02 o 
   1   4   7       32.55       18.31      0.81 o 
   3   4   7       40.81       42.92      0.76 o 
   4   4   7     2019.33     1894.40     17.98 o 
   5   4   7      406.56      380.86      3.55 o 
   6   4   7       28.97       23.01      0.62 o 
   7   4   7       11.22       13.53      0.46 o 
   8   4   7      132.60      120.49      2.50 o 
   9   4   7        2.71        2.53      0.52 o 
  -7   5   7       41.01       42.38      1.19 o 
  -6   5   7       42.70       42.90      1.11 o 
  -5   5   7       22.70       21.34      1.20 o 
  -4   5   7        8.90        7.14      0.40 o 
  -3   5   7      208.07      200.91      2.56 o 
  -2   5   7      814.11      778.47      8.66 o 
  -1   5   7     1083.53     1053.84     10.35 o 
   0   5   7        6.62        4.90      0.36 o 
   2   5   7        9.56        6.46      0.40 o 
   3   5   7      120.52      132.43      2.09 o 
   4   5   7      395.75      375.31      4.27 o 
   5   5   7      306.06      292.42      3.08 o 
   6   5   7       36.58       34.04      0.66 o 
   7   5   7       16.72       16.29      0.49 o 
   8   5   7       51.57       44.18      1.77 o 
   9   5   7       10.00        8.95      1.23 o 
  -6   6   7       21.86       22.51      0.75 o 
  -5   6   7        4.13        6.03      0.44 o 
  -4   6   7       36.39       34.91      0.82 o 
  -3   6   7       87.73       91.53      2.12 o 
  -2   6   7        0.03        0.35      0.20 o 
  -1   6   7      749.47      711.16      7.96 o 
   0   6   7        1.48        1.19      0.19 o 
   1   6   7       16.64       23.15      0.71 o 
   2   6   7        1.38        0.16      0.16 o 
   3   6   7      213.58      207.33      2.92 o 
   4   6   7       82.60       83.89      1.76 o 
   5   6   7        1.79        1.80      0.21 o 
   6   6   7      215.08      210.68      2.38 o 
   7   6   7       66.66       69.67      1.47 o 
   8   6   7       13.61       13.66      0.80 o 
   9   6   7       65.75       75.46      1.89 o 
  -6   7   7       14.63       14.35      0.71 o 
  -5   7   7        6.95        5.75      0.47 o 
  -4   7   7        4.39        3.29      0.41 o 
  -3   7   7        1.38        1.10      0.27 o 
  -2   7   7      225.69      223.46      2.87 o 
  -1   7   7      216.20      211.20      2.68 o 
   0   7   7      298.63      295.20      3.55 o 
   1   7   7      217.62      195.30      2.46 o 
   2   7   7       52.69       55.90      0.96 o 
   3   7   7       10.04       13.12      0.54 o 
   4   7   7      103.97      108.74      1.58 o 
   5   7   7       52.54       54.94      0.88 o 
   6   7   7      114.46      111.17      1.46 o 
   7   7   7       18.92       22.34      0.76 o 
   8   7   7       19.20       23.06      0.98 o 
   9   7   7       46.40       44.76      1.40 o 
  -5   8   7      195.09      193.72      3.34 o 
  -4   8   7       68.37       72.57      1.37 o 
  -3   8   7        6.10        6.15      0.43 o 
  -2   8   7        2.99        3.61      0.34 o 
  -1   8   7       18.59       17.61      0.57 o 
   0   8   7       93.50       97.96      1.49 o 
   1   8   7       50.19       54.60      1.21 o 
   2   8   7       91.93       77.67      1.63 o 
   3   8   7       50.66       42.68      1.19 o 
   4   8   7      126.05      123.78      1.99 o 
   5   8   7        6.41        7.01      0.36 o 
   6   8   7        1.65        2.41      0.41 o 
   7   8   7        8.90        8.59      0.74 o 
   8   8   7       24.53       28.91      1.08 o 
  -4   9   7       57.46       57.90      1.26 o 
  -3   9   7        2.33        1.83      0.34 o 
  -2   9   7       16.74       16.02      0.61 o 
  -1   9   7        0.63        0.43      0.29 o 
   0   9   7        0.69        0.29      0.22 o 
   1   9   7        1.43        1.45      0.31 o 
   2   9   7      154.40      127.25      2.52 o 
   3   9   7       14.96       11.23      0.82 o 
   4   9   7        3.30        3.39      0.39 o 
   5   9   7       12.20       12.08      0.87 o 
   6   9   7       40.72       40.33      1.17 o 
   7   9   7        2.46        2.40      0.75 o 
   8   9   7        3.27        0.67      0.44 o 
  -3  10   7       11.01       12.04      0.72 o 
  -2  10   7        3.74        3.10      0.40 o 
  -1  10   7       11.52       11.71      0.58 o 
   0  10   7       17.00       16.85      0.61 o 
   1  10   7       40.76       39.73      1.66 o 
   2  10   7        2.04        1.48      0.42 o 
   3  10   7       11.04       10.89      0.59 o 
   4  10   7        0.43        0.48      0.31 o 
   5  10   7        9.45       10.02      0.99 o 
   6  10   7        9.11        8.64      0.95 o 
   7  10   7       48.33       47.56      1.89 o 
  -2  11   7       86.86       89.98      1.67 o 
  -1  11   7       31.45       31.34      0.89 o 
   0  11   7        2.45        3.42      0.46 o 
   1  11   7       46.86       48.99      1.04 o 
   2  11   7        9.82       11.34      0.64 o 
   3  11   7        0.67        0.24      0.32 o 
   4  11   7       11.33       12.66      1.12 o 
   5  11   7      126.44      127.19      3.74 o 
   6  11   7       54.95       54.34      2.19 o 
  -1  12   7       21.96       24.42      0.75 o 
   0  12   7       10.35        8.98      0.57 o 
   1  12   7       42.52       45.44      1.18 o 
   2  12   7        4.03        4.77      0.64 o 
   3  12   7        3.13        3.23      0.79 o 
   4  12   7        0.94        2.76      0.74 o 
   5  12   7        3.61        3.69      0.85 o 
  -4 -10   8        4.38        3.60      0.55 o 
  -3 -10   8        1.71        1.34      0.36 o 
  -2 -10   8        7.00        7.01      0.50 o 
  -1 -10   8        0.50        0.83      0.34 o 
   0 -10   8       23.01       21.16      0.74 o 
   1 -10   8       65.47       62.83      1.10 o 
   2 -10   8      192.07      199.50      3.05 o 
  -5  -9   8       21.52       22.29      0.74 o 
  -4  -9   8        0.92        1.60      0.34 o 
  -3  -9   8       19.35       18.87      0.90 o 
  -2  -9   8      226.71      228.23      2.85 o 
  -1  -9   8        1.34        3.18      0.46 o 
   0  -9   8       12.81       12.69      0.57 o 
   1  -9   8       35.50       33.06      1.13 o 
   2  -9   8       18.84       21.51      0.63 o 
   3  -9   8        6.72        7.12      0.94 o 
  -6  -8   8        2.35        2.42      0.58 o 
  -5  -8   8       29.40       30.11      0.80 o 
  -4  -8   8        0.78        0.93      0.29 o 
  -3  -8   8       13.84       14.41      0.68 o 
  -2  -8   8      185.46      172.46      2.24 o 
  -1  -8   8       58.27       55.11      1.03 o 
   0  -8   8      486.25      458.24      5.03 o 
   1  -8   8        1.81        1.80      0.42 o 
   2  -8   8      155.65      157.13      2.11 o 
   3  -8   8        0.26        0.64      0.27 o 
   4  -8   8        5.99        4.58      0.55 o 
  -7  -7   8      124.02      127.37      1.91 o 
  -6  -7   8       44.73       45.72      0.92 o 
  -5  -7   8        4.39        4.69      0.40 o 
  -4  -7   8       23.67       24.14      0.70 o 
  -3  -7   8       65.87       63.60      1.08 o 
  -2  -7   8        0.56        0.10      0.30 o 
  -1  -7   8       64.14       63.58      1.07 o 
   0  -7   8       55.16       52.38      0.96 o 
   1  -7   8       22.43       19.03      0.58 o 
   2  -7   8        0.48        0.07      0.24 o 
   3  -7   8       24.46       22.90      0.61 o 
   4  -7   8       76.78       78.49      1.27 o 
   5  -7   8       20.21       16.65      0.68 o 
  -7  -6   8       18.53       21.18      0.71 o 
  -6  -6   8        7.59        7.75      0.44 o 
  -5  -6   8       14.16       13.59      0.50 o 
  -4  -6   8      113.54      107.80      1.41 o 
  -3  -6   8       76.59       75.38      1.16 o 
  -2  -6   8       11.04       10.88      0.44 o 
  -1  -6   8        9.76       11.61      0.46 o 
   0  -6   8      150.10      133.36      1.73 o 
   1  -6   8       28.90       30.37      0.68 o 
   2  -6   8       67.82       63.85      1.06 o 
   3  -6   8        5.06        5.62      0.38 o 
   4  -6   8       44.57       45.45      0.88 o 
   5  -6   8       93.26      100.48      1.31 o 
   6  -6   8       58.83       61.81      1.55 o 
  -8  -5   8        1.79        1.76      0.38 o 
  -7  -5   8      132.78      126.02      1.86 o 
  -6  -5   8       15.59       14.51      0.56 o 
  -5  -5   8        3.48        3.88      0.31 o 
  -4  -5   8      109.87      104.58      1.34 o 
  -3  -5   8       70.35       63.57      0.93 o 
  -2  -5   8       62.29       60.34      1.06 o 
  -1  -5   8       45.81       43.27      0.77 o 
   0  -5   8       23.28       19.56      0.52 o 
   1  -5   8       38.00       45.61      0.80 o 
   2  -5   8       38.48       25.11      0.60 o 
   3  -5   8      102.44       97.74      1.37 o 
   4  -5   8       71.83       72.49      1.13 o 
   5  -5   8        8.25       10.54      0.43 o 
   6  -5   8        2.73        2.34      0.71 o 
   7  -5   8       77.76       76.64      1.84 o 
  -8  -4   8       27.20       27.93      0.79 o 
  -7  -4   8       45.32       43.92      0.94 o 
  -6  -4   8        0.28        0.42      0.25 o 
  -5  -4   8        0.74        0.60      0.21 o 
  -4  -4   8      410.32      409.30      4.05 o 
  -3  -4   8        2.68        2.14      0.22 o 
  -2  -4   8      139.71      139.11      1.57 o 
  -1  -4   8      170.33      176.50      2.04 o 
   0  -4   8        0.26        0.47      0.18 o 
   1  -4   8      103.01       96.71      1.28 o 
   2  -4   8      134.34      120.35      1.53 o 
   3  -4   8       61.04       69.48      1.05 o 
   4  -4   8       96.24       99.37      1.54 o 
   5  -4   8       26.91       27.62      0.59 o 
   6  -4   8       80.23       79.43      1.19 o 
   7  -4   8       25.27       25.98      1.00 o 
  -8  -3   8        7.16        7.05      0.49 o 
  -7  -3   8        2.31        2.68      0.33 o 
  -6  -3   8        1.81        1.66      0.27 o 
  -5  -3   8       85.50       89.65      1.18 o 
  -4  -3   8      114.55      116.40      1.38 o 
  -3  -3   8        2.24        2.42      0.21 o 
  -2  -3   8       49.91       51.74      0.72 o 
  -1  -3   8       20.54       19.11      0.41 o 
   0  -3   8        0.00       -0.27      0.19 o 
   1  -3   8       89.65       95.25      1.48 o 
   2  -3   8      142.05      139.17      1.68 o 
   3  -3   8        9.35       10.34      0.55 o 
   4  -3   8       42.63       46.27      1.13 o 
   5  -3   8        1.37        0.83      0.20 o 
   6  -3   8        3.45        3.76      0.30 o 
   7  -3   8       19.07       18.91      1.34 o 
   8  -3   8        4.66        4.52      0.58 o 
  -8  -2   8       30.20       35.52      0.94 o 
  -7  -2   8       32.54       31.56      0.82 o 
  -6  -2   8        0.41       -0.01      0.24 o 
  -5  -2   8        7.13        5.98      0.37 o 
  -4  -2   8        0.69        0.75      0.18 o 
  -3  -2   8        1.06        0.60      0.16 o 
  -2  -2   8       44.79       47.29      0.68 o 
  -1  -2   8        3.57        3.94      0.16 o 
   0  -2   8      124.89      130.16      1.50 o 
   1  -2   8       12.72       11.71      0.42 o 
   2  -2   8       23.09       21.58      1.00 o 
   3  -2   8      203.23      197.02      2.22 o 
   4  -2   8      222.35      219.59      3.16 o 
   5  -2   8        0.33        1.15      0.20 o 
   6  -2   8       64.27       60.11      0.95 o 
   7  -2   8      104.04      107.65      2.24 o 
   8  -2   8      107.21      107.04      2.46 o 
  -8  -1   8       16.17       17.53      0.87 o 
  -7  -1   8        9.26        9.01      0.50 o 
  -6  -1   8        5.20        6.80      0.41 o 
  -5  -1   8        1.18        0.40      0.26 o 
  -4  -1   8       20.38       20.59      0.51 o 
  -3  -1   8       15.84       18.95      0.36 o 
  -2  -1   8        0.25        0.28      0.21 o 
  -1  -1   8       12.32       14.37      0.49 o 
   0  -1   8     1657.99     1679.02     16.75 o 
   1  -1   8      249.38      251.46      6.35 o 
   2  -1   8        1.14        0.25      0.34 o 
   3  -1   8      592.06      567.81      6.43 o 
   4  -1   8      350.34      337.47      4.56 o 
   5  -1   8      139.37      129.46      1.74 o 
   6  -1   8      211.88      206.72      2.57 o 
   7  -1   8      137.54      131.75      1.86 o 
   8  -1   8       15.97       21.80      2.37 o 
   9  -1   8       39.86       43.86      1.37 o 
  -8   0   8        6.77        7.22      0.56 o 
  -7   0   8        2.19        1.73      0.50 o 
  -6   0   8      156.47      140.73      2.31 o 
  -5   0   8      353.30      302.56      4.23 o 
  -4   0   8       40.25       42.89      0.81 o 
  -3   0   8       13.18       15.17      0.37 o 
  -2   0   8       67.28       67.78      1.29 o 
  -1   0   8        2.05        2.11      0.21 o 
   0   0   8       25.41       25.12      0.58 o 
   1   0   8       73.94       77.83      0.86 o 
   2   0   8        7.42       10.33      0.52 o 
   3   0   8        0.14        0.34      0.16 o 
   4   0   8      278.93      258.32      3.92 o 
   5   0   8       38.12       40.52      0.80 o 
   6   0   8       10.54        9.28      0.41 o 
   7   0   8      197.65      184.69      2.41 o 
   8   0   8       66.42       64.25      1.62 o 
   9   0   8       23.09       20.67      0.98 o 
  -8   1   8        3.70        4.02      0.49 o 
  -7   1   8        7.24        6.72      0.51 o 
  -6   1   8        0.04        0.20      0.26 o 
  -5   1   8      116.03      112.75      1.79 o 
  -4   1   8        0.27        0.25      0.41 o 
  -3   1   8       23.94       24.10      0.45 o 
  -2   1   8        3.51        3.16      0.30 o 
  -1   1   8        2.26        3.85      0.31 o 
   0   1   8       83.27       90.71      1.32 o 
   1   1   8       14.27       22.74      0.35 o 
   2   1   8        2.93        5.35      0.27 o 
   3   1   8       28.33       10.50      0.83 o 
   4   1   8      107.74       97.14      1.82 o 
   5   1   8       34.23       29.62      0.57 o 
   6   1   8        9.50       10.28      0.38 o 
   7   1   8       13.43       12.32      0.45 o 
   8   1   8      211.49      208.54      3.83 o 
   9   1   8       86.57       95.40      2.17 o 
  -8   2   8      123.07      128.49      2.33 o 
  -7   2   8       12.76       12.10      0.65 o 
  -6   2   8        2.40        3.02      0.39 o 
  -5   2   8        1.25        1.34      0.27 o 
  -4   2   8       78.95       65.96      1.15 o 
  -3   2   8       62.18       61.24      1.00 o 
  -2   2   8        4.57        4.18      0.20 o 
  -1   2   8       18.20       21.52      0.82 o 
   0   2   8      519.82      516.66      5.07 o 
   1   2   8      224.40      245.75      3.12 o 
   2   2   8       56.53       60.42      1.00 o 
   3   2   8      691.75      645.31     12.64 o 
   4   2   8      693.85      606.31      7.62 o 
   5   2   8        0.02        0.67      0.22 o 
   6   2   8      250.13      231.15      2.53 o 
   7   2   8        5.68        7.45      0.34 o 
   8   2   8       17.79       17.53      1.48 o 
   9   2   8       77.73       80.53      1.94 o 
  -7   3   8        3.52        3.19      0.43 o 
  -6   3   8        1.09        0.53      0.50 o 
  -5   3   8       11.95       14.48      0.94 o 
  -4   3   8        7.02        4.74      0.52 o 
  -3   3   8       13.77       15.90      0.51 o 
  -2   3   8     1298.95     1256.16     13.47 o 
  -1   3   8      156.04      145.47      1.54 o 
   0   3   8      111.94      129.81      1.38 o 
   1   3   8       57.97       64.15      0.84 o 
   3   3   8       49.06       39.18      1.00 o 
   4   3   8       94.58       96.02      1.55 o 
   5   3   8       43.76       37.40      0.73 o 
   6   3   8       37.60       41.74      0.65 o 
   7   3   8      227.80      211.11      2.03 o 
   8   3   8        1.02        0.90      0.54 o 
   9   3   8       39.35       45.02      1.36 o 
  -7   4   8      171.10      176.18      2.90 o 
  -6   4   8       99.78      100.79      1.84 o 
  -5   4   8       10.71       11.32      0.60 o 
  -4   4   8       33.50       29.99      0.76 o 
  -3   4   8      216.51      216.66      4.38 o 
  -2   4   8     2528.12     2469.17     26.07 o 
  -1   4   8      421.17      403.29      4.12 o 
   0   4   8       79.51       85.65      1.05 o 
   1   4   8      147.24      141.36      2.03 o 
   3   4   8      142.83      145.63      1.82 o 
   4   4   8      358.16      329.51      3.77 o 
   5   4   8       55.54       47.47      0.87 o 
   6   4   8        0.40        1.60      0.20 o 
   7   4   8        0.03        0.08      0.18 o 
   8   4   8        0.05       -0.30      0.34 o 
   9   4   8        2.53        1.85      0.49 o 
  -7   5   8      305.31      316.36      4.69 o 
  -6   5   8       21.21       21.55      0.81 o 
  -5   5   8        0.22        0.30      0.28 o 
  -4   5   8        0.00       -0.15      0.21 o 
  -3   5   8       15.67       16.89      1.01 o 
  -2   5   8       42.65       43.02      1.22 o 
  -1   5   8       13.80       12.35      0.37 o 
   0   5   8       55.61       60.74      0.99 o 
   1   5   8        0.11       -0.02      0.17 o 
   2   5   8      286.14      271.59      3.62 o 
   3   5   8       52.08       51.39      1.07 o 
   4   5   8       63.13       59.53      1.14 o 
   5   5   8      100.88       99.93      1.38 o 
   6   5   8       37.78       37.41      0.68 o 
   7   5   8        1.43        2.16      0.26 o 
   8   5   8        5.70        5.34      0.54 o 
   9   5   8       68.62       65.49      1.72 o 
  -6   6   8        7.91        9.18      0.63 o 
  -5   6   8        3.56        4.35      0.41 o 
  -4   6   8        3.86        3.62      0.35 o 
  -3   6   8        4.73        3.74      0.32 o 
  -2   6   8       54.40       51.23      1.30 o 
  -1   6   8        7.07        7.83      0.37 o 
   0   6   8       25.79       29.09      0.56 o 
   1   6   8       13.92       11.83      0.41 o 
   2   6   8        2.85        1.59      0.25 o 
   3   6   8       28.90       34.13      1.01 o 
   4   6   8       51.07       49.01      1.65 o 
   5   6   8      234.61      232.69      2.86 o 
   6   6   8       35.89       35.82      0.68 o 
   7   6   8        0.92        0.73      0.22 o 
   8   6   8       16.77       19.17      1.60 o 
   9   6   8       65.55       72.88      3.10 o 
  -5   7   8        6.41        5.85      0.48 o 
  -4   7   8       49.16       47.92      1.03 o 
  -3   7   8        2.11        2.55      0.32 o 
  -2   7   8       18.23       19.36      0.82 o 
  -1   7   8       21.04       19.70      0.56 o 
   0   7   8       68.95       62.63      1.05 o 
   1   7   8      147.66      111.70      1.58 o 
   2   7   8      470.30      386.85      6.85 o 
   3   7   8        6.96        7.31      0.45 o 
   4   7   8      554.64      546.65      7.08 o 
   5   7   8       12.27       13.78      0.52 o 
   6   7   8       50.84       49.88      0.84 o 
   7   7   8       28.84       32.17      0.88 o 
   8   7   8       12.50       14.22      1.10 o 
   9   7   8        1.36        1.91      0.49 o 
  -5   8   8        0.33        0.71      0.34 o 
  -4   8   8      196.33      207.31      2.89 o 
  -3   8   8        9.95       10.50      0.54 o 
  -2   8   8       23.29       25.82      0.71 o 
  -1   8   8       64.02       64.05      1.14 o 
   0   8   8       13.00       11.82      0.58 o 
   1   8   8       58.81       52.94      1.10 o 
   2   8   8       14.78       20.86      0.81 o 
   3   8   8       20.74       23.06      0.75 o 
   4   8   8      249.18      247.68      3.57 o 
   5   8   8      159.52      154.20      2.13 o 
   6   8   8        8.41        8.76      0.49 o 
   7   8   8       49.08       47.06      1.14 o 
   8   8   8       41.82       47.92      1.86 o 
  -4   9   8       40.72       42.04      1.21 o 
  -3   9   8        7.22        7.78      0.55 o 
  -2   9   8        1.37        1.49      0.44 o 
  -1   9   8        4.56        5.70      0.41 o 
   0   9   8       10.46       10.60      0.92 o 
   1   9   8        3.59        4.95      0.42 o 
   2   9   8      101.76       91.82      2.00 o 
   3   9   8        0.00       -0.35      0.39 o 
   4   9   8        9.23        9.06      0.61 o 
   5   9   8       11.48       11.74      0.62 o 
   6   9   8        3.30        4.41      0.46 o 
   7   9   8        0.07       -0.07      0.35 o 
   8   9   8        4.12        5.39      0.87 o 
  -3  10   8        2.78        2.87      0.41 o 
  -2  10   8        1.93        1.67      0.35 o 
  -1  10   8       47.32       47.14      1.06 o 
   0  10   8       38.76       44.32      1.12 o 
   1  10   8       14.29       13.59      0.80 o 
   2  10   8        9.94       10.63      1.12 o 
   3  10   8        3.46        4.30      0.79 o 
   4  10   8        5.16        6.27      0.50 o 
   5  10   8      125.29      141.67      2.37 o 
   6  10   8       71.12       77.61      2.65 o 
   7  10   8       58.21       57.27      2.27 o 
  -2  11   8        0.52        0.27      0.32 o 
  -1  11   8        0.45        0.35      0.37 o 
   0  11   8       47.69       49.54      1.25 o 
   1  11   8        4.46        6.24      0.63 o 
   2  11   8       23.14       23.34      1.03 o 
   3  11   8       31.05       31.53      1.25 o 
   4  11   8        0.49        0.54      0.36 o 
   5  11   8      148.03      154.56      4.35 o 
   6  11   8        1.42        1.81      0.73 o 
   0  12   8       66.36       70.67      3.64 o 
   1  12   8        6.54        7.38      0.73 o 
   2  12   8       12.63       11.82      0.70 o 
   3  12   8        4.06        4.64      0.54 o 
   4  12   8        1.37        1.91      0.74 o 
  -3 -10   9       23.13       21.08      0.79 o 
  -2 -10   9       15.50       16.90      0.68 o 
  -1 -10   9      210.21      201.14      2.68 o 
   0 -10   9       69.58       66.97      1.46 o 
  -5  -9   9        0.04       -0.65      0.32 o 
  -4  -9   9       51.37       49.63      1.07 o 
  -3  -9   9       12.08        9.85      0.55 o 
  -2  -9   9       44.59       44.93      0.99 o 
  -1  -9   9        0.26       -0.37      0.28 o 
   0  -9   9        0.01       -0.30      0.29 o 
   1  -9   9        0.11       -0.46      0.29 o 
   2  -9   9       83.49       89.97      1.51 o 
   3  -9   9       53.62       55.77      1.12 o 
  -6  -8   9        5.36        4.73      0.48 o 
  -5  -8   9        3.10        3.29      0.39 o 
  -4  -8   9        0.28       -0.20      0.36 o 
  -3  -8   9       10.91       10.98      0.54 o 
  -2  -8   9       38.15       37.43      0.85 o 
  -1  -8   9      152.94      154.76      2.08 o 
   0  -8   9        1.00        1.09      0.32 o 
   1  -8   9        1.42        1.23      0.31 o 
   2  -8   9       14.13       16.37      0.62 o 
   3  -8   9        5.08        5.65      0.48 o 
   4  -8   9        8.33        8.12      0.57 o 
  -6  -7   9        0.65        0.19      0.32 o 
  -5  -7   9       37.10       36.57      0.86 o 
  -4  -7   9        2.81        3.04      0.35 o 
  -3  -7   9       52.11       51.87      0.98 o 
  -2  -7   9       11.23        8.67      0.45 o 
  -1  -7   9       88.22       83.53      1.30 o 
   0  -7   9       10.34        9.30      0.46 o 
   1  -7   9        0.78        0.54      0.27 o 
   2  -7   9        3.15        3.43      0.35 o 
   3  -7   9        7.93        9.24      0.54 o 
   4  -7   9        9.97       10.56      0.52 o 
   5  -7   9        5.12        3.29      0.81 o 
  -7  -6   9       14.29       13.76      0.68 o 
  -6  -6   9        1.35        1.22      0.32 o 
  -5  -6   9       65.45       68.43      1.09 o 
  -4  -6   9        1.00        1.23      0.28 o 
  -3  -6   9       73.77       69.51      1.12 o 
  -2  -6   9       86.66       84.06      1.26 o 
  -1  -6   9        5.66        4.19      0.33 o 
   0  -6   9        1.52        0.45      0.23 o 
   1  -6   9       21.90       24.94      0.64 o 
   2  -6   9        1.02        0.68      0.25 o 
   3  -6   9       15.75       17.55      0.76 o 
   4  -6   9       29.19       37.34      0.93 o 
   5  -6   9       19.80       20.75      0.71 o 
   6  -6   9       88.29       94.55      3.13 o 
  -7  -5   9       11.91       11.37      0.56 o 
  -6  -5   9       14.24       12.32      0.55 o 
  -5  -5   9      158.81      156.88      1.88 o 
  -4  -5   9        0.03        0.30      0.22 o 
  -3  -5   9      733.43      727.53      6.91 o 
  -2  -5   9      124.00      124.74      1.61 o 
  -1  -5   9       41.82       45.74      0.81 o 
   0  -5   9      405.36      366.49      3.98 o 
   1  -5   9      140.26      123.09      1.61 o 
   2  -5   9       56.17       52.70      0.91 o 
   3  -5   9        0.30       -0.03      0.22 o 
   4  -5   9        1.10        2.15      0.32 o 
   5  -5   9       31.86       34.50      0.86 o 
   6  -5   9       85.76       82.47      2.80 o 
  -7  -4   9       10.58       11.75      0.55 o 
  -6  -4   9       22.11       22.13      0.64 o 
  -5  -4   9        2.07        2.20      0.30 o 
  -4  -4   9        0.05        0.15      0.21 o 
  -3  -4   9      361.85      357.10      3.57 o 
  -2  -4   9        0.26        0.23      0.18 o 
  -1  -4   9        3.00        2.58      0.24 o 
   0  -4   9       65.35       61.81      0.94 o 
   1  -4   9        6.57        8.36      0.37 o 
   2  -4   9        5.16        8.26      0.38 o 
   3  -4   9        0.34        0.44      0.25 o 
   4  -4   9       68.82       69.11      1.39 o 
   5  -4   9        1.69        1.31      0.29 o 
   6  -4   9        0.13       -0.06      0.27 o 
   7  -4   9        8.30        7.28      0.94 o 
  -8  -3   9        0.80        0.85      0.36 o 
  -7  -3   9        3.59        3.33      0.36 o 
  -6  -3   9      133.02      132.22      1.80 o 
  -5  -3   9        1.87        1.69      0.26 o 
  -4  -3   9       98.81      101.09      1.26 o 
  -3  -3   9      181.05      174.26      1.89 o 
  -2  -3   9        0.03        0.16      0.16 o 
  -1  -3   9        4.61        4.79      0.24 o 
   0  -3   9        2.90        3.31      0.24 o 
   1  -3   9       90.02       84.63      1.14 o 
   2  -3   9        0.40        0.61      0.23 o 
   3  -3   9        1.39        1.75      0.26 o 
   4  -3   9        9.89       10.79      0.67 o 
   5  -3   9        8.84        8.51      0.53 o 
   6  -3   9      318.21      320.18      3.95 o 
   7  -3   9        5.84        5.36      1.02 o 
  -8  -2   9        0.48        0.47      0.35 o 
  -7  -2   9        1.54        1.35      0.54 o 
  -6  -2   9       46.29       43.03      0.84 o 
  -5  -2   9       11.53        9.16      0.40 o 
  -4  -2   9        0.24        0.04      0.17 o 
  -3  -2   9       50.71       49.88      0.70 o 
  -2  -2   9        6.22        5.60      0.23 o 
  -1  -2   9       56.63       56.42      0.73 o 
   0  -2   9      207.30      220.36      2.39 o 
   1  -2   9        9.62        9.68      0.33 o 
   2  -2   9      122.47      119.81      1.51 o 
   3  -2   9        0.12        0.40      0.24 o 
   4  -2   9       13.99       15.87      0.77 o 
   5  -2   9       49.81       50.69      1.12 o 
   6  -2   9       82.57       76.92      1.34 o 
   7  -2   9       15.60       11.46      0.89 o 
   8  -2   9       18.47       19.07      0.84 o 
  -8  -1   9       14.55       15.23      0.75 o 
  -7  -1   9       13.73       11.95      0.56 o 
  -6  -1   9        5.38        5.17      0.56 o 
  -5  -1   9       19.58       15.43      0.55 o 
  -4  -1   9       10.35        9.87      0.39 o 
  -3  -1   9       76.84       79.69      0.94 o 
  -2  -1   9      402.44      410.49      4.53 o 
  -1  -1   9        5.13        5.11      0.55 o 
   0  -1   9       48.97       50.11      0.56 o 
   1  -1   9     1070.83     1071.60     10.61 o 
   2  -1   9      268.17      266.95      2.86 o 
   3  -1   9      611.67      590.05      7.61 o 
   4  -1   9      567.20      571.08      7.44 o 
   5  -1   9        0.00        0.43      0.31 o 
   6  -1   9        7.17        6.93      0.46 o 
   7  -1   9      131.84      141.28      1.94 o 
   8  -1   9       96.35      104.83      2.20 o 
  -8   0   9        5.39        6.30      0.69 o 
  -7   0   9        2.73        2.12      0.33 o 
  -6   0   9       42.38       40.22      0.87 o 
  -5   0   9        8.79        5.35      0.57 o 
  -4   0   9       24.49       19.80      0.48 o 
  -3   0   9        1.03        0.64      0.20 o 
  -2   0   9       55.36       54.60      1.01 o 
  -1   0   9        4.91        5.64      0.31 o 
   0   0   9       49.50       56.64      0.99 o 
   1   0   9       29.83       29.35      0.61 o 
   2   0   9        1.98        1.29      0.20 o 
   3   0   9      464.07      452.94      5.91 o 
   4   0   9      395.50      381.62      5.11 o 
   5   0   9        6.72        6.02      0.41 o 
   6   0   9       20.90       18.53      0.64 o 
   7   0   9       18.05       16.45      0.55 o 
   8   0   9       14.11       16.88      0.79 o 
  -7   1   9        2.27        2.42      0.40 o 
  -6   1   9        0.24        0.09      0.27 o 
  -5   1   9       40.57       40.87      0.89 o 
  -4   1   9       51.72       52.45      0.95 o 
  -3   1   9      164.75      152.51      2.65 o 
  -2   1   9      211.26      204.77      6.38 o 
  -1   1   9       44.90       49.05      0.91 o 
   0   1   9        7.76        8.15      0.48 o 
   1   1   9      148.55      157.37      1.36 o 
   2   1   9       17.90       16.55      0.62 o 
   3   1   9        0.81        0.59      0.18 o 
   4   1   9       56.17       52.88      1.57 o 
   5   1   9       64.60       58.40      1.16 o 
   6   1   9       74.00       73.54      1.41 o 
   7   1   9        4.06        3.38      0.34 o 
   8   1   9       23.25       24.16      0.90 o 
   9   1   9       51.88       58.01      1.53 o 
  -7   2   9        0.05       -0.35      0.45 o 
  -6   2   9       44.76       42.51      1.02 o 
  -5   2   9       57.46       54.38      1.09 o 
  -4   2   9       15.12       15.96      0.50 o 
  -3   2   9       90.69       88.45      1.34 o 
  -2   2   9       53.16       51.09      0.67 o 
  -1   2   9        9.51       11.71      0.52 o 
   0   2   9       44.11       52.05      0.66 o 
   1   2   9       43.93       42.67      0.52 o 
   2   2   9      154.50      158.25      1.97 o 
   3   2   9       49.00       42.37      0.84 o 
   4   2   9     1616.18     1546.79     18.81 o 
   5   2   9       37.11       37.75      0.89 o 
   6   2   9      107.10       95.60      1.68 o 
   7   2   9        2.83        3.91      0.28 o 
   8   2   9        4.89        7.88      0.78 o 
   9   2   9       52.38       58.66      3.00 o 
  -7   3   9       73.00       71.97      1.54 o 
  -6   3   9        0.08        0.06      0.30 o 
  -5   3   9        8.60        7.41      0.60 o 
  -4   3   9       70.74       68.54      1.22 o 
  -3   3   9      249.60      244.00      3.29 o 
  -2   3   9      625.38      618.55      6.80 o 
  -1   3   9      197.53      187.76      1.94 o 
   0   3   9       43.98       42.36      0.56 o 
   1   3   9       25.58       21.77      0.41 o 
   2   3   9        3.12        0.71      0.34 o 
   3   3   9       77.08       81.70      1.34 o 
   4   3   9      420.47      389.84      5.09 o 
   5   3   9      978.78      902.72      9.63 o 
   6   3   9        0.65        0.48      0.26 o 
   7   3   9       12.29        9.77      0.36 o 
   8   3   9      123.33      123.08      3.93 o 
   9   3   9        3.50        4.48      0.55 o 
  -7   4   9       22.33       26.22      1.97 o 
  -6   4   9        8.73        8.98      0.57 o 
  -5   4   9       44.10       48.68      1.09 o 
  -4   4   9      461.36      447.27      5.91 o 
  -3   4   9       70.83       69.55      1.22 o 
  -2   4   9      115.24      112.94      1.51 o 
  -1   4   9      455.11      423.10      6.24 o 
   0   4   9       15.93       14.69      0.39 o 
   1   4   9      199.68      219.03      2.93 o 
   2   4   9       67.49       75.04      1.11 o 
   3   4   9       87.56       87.02      1.62 o 
   4   4   9       20.98       17.98      0.73 o 
   5   4   9       32.95       25.56      0.64 o 
   6   4   9      175.95      167.05      2.73 o 
   7   4   9       73.32       66.10      0.92 o 
   8   4   9        0.87        0.31      0.34 o 
   9   4   9       19.32       20.38      2.33 o 
  -6   5   9        6.17        5.91      0.51 o 
  -5   5   9        8.22        7.84      0.52 o 
  -4   5   9       16.09       18.10      0.91 o 
  -3   5   9       24.04       21.12      0.68 o 
  -2   5   9       18.42       21.77      0.51 o 
  -1   5   9       81.48       77.67      1.05 o 
   0   5   9      142.73      131.45      1.94 o 
   1   5   9      302.25      264.52      3.27 o 
   2   5   9        1.59        0.95      0.20 o 
   3   5   9      170.35      163.24      2.51 o 
   4   5   9       21.86       20.14      0.63 o 
   5   5   9       56.05       58.60      1.19 o 
   6   5   9       21.57       23.53      0.64 o 
   7   5   9        2.88        2.65      0.35 o 
   8   5   9       55.18       59.33      1.45 o 
   9   5   9        5.71        4.40      0.54 o 
  -6   6   9       13.21       16.16      0.77 o 
  -5   6   9      188.17      198.58      4.13 o 
  -4   6   9      124.04      127.48      1.91 o 
  -3   6   9       44.35       41.65      0.91 o 
  -2   6   9       20.36       21.05      0.70 o 
  -1   6   9       48.39       47.36      0.79 o 
   0   6   9        1.58        3.08      0.24 o 
   1   6   9       15.29       20.24      0.61 o 
   2   6   9      105.09       93.27      1.55 o 
   3   6   9       16.01       11.60      0.52 o 
   4   6   9       12.34       11.79      0.67 o 
   5   6   9       89.79       88.45      2.41 o 
   6   6   9       67.96       70.61      1.21 o 
   7   6   9        5.98        6.85      0.35 o 
   8   6   9       16.18       25.04      0.90 o 
   9   6   9        3.49        5.77      1.10 o 
  -5   7   9       13.16       16.08      0.79 o 
  -4   7   9        7.48        7.56      0.49 o 
  -3   7   9        0.21        0.48      0.25 o 
  -2   7   9        5.36        5.55      0.38 o 
  -1   7   9        3.60        3.42      0.31 o 
   0   7   9       14.80       13.77      0.62 o 
   1   7   9       33.41       33.84      0.83 o 
   2   7   9       12.26        4.45      0.37 o 
   3   7   9       71.04       84.46      1.53 o 
   4   7   9        0.00        0.06      0.25 o 
   5   7   9       53.02       51.48      1.29 o 
   6   7   9        0.12        0.27      0.25 o 
   7   7   9        1.84        1.69      0.24 o 
   8   7   9       17.38       17.55      0.99 o 
  -4   8   9       83.26       81.86      2.65 o 
  -3   8   9        2.06        1.65      0.33 o 
  -2   8   9        0.19        0.44      0.41 o 
  -1   8   9      141.55      140.10      2.00 o 
   0   8   9       87.60       88.98      1.59 o 
   1   8   9       35.45       32.22      0.99 o 
   2   8   9      110.14      108.98      1.86 o 
   3   8   9      339.19      319.86      4.43 o 
   4   8   9       60.67       64.21      1.35 o 
   5   8   9       75.43       75.63      1.53 o 
   6   8   9        0.26        0.37      0.29 o 
   7   8   9       64.13       63.65      1.74 o 
   8   8   9        5.20        4.44      0.84 o 
  -3   9   9        0.22       -0.16      0.34 o 
  -2   9   9       16.27       15.97      0.63 o 
  -1   9   9        3.11        2.44      0.33 o 
   0   9   9        8.70        8.35      0.53 o 
   1   9   9       94.90       96.75      2.09 o 
   2   9   9        6.07        4.95      0.51 o 
   3   9   9        6.98        5.44      0.56 o 
   4   9   9        3.56        2.32      0.45 o 
   5   9   9        7.10        8.49      0.56 o 
   6   9   9       39.47       41.63      1.10 o 
   7   9   9       42.84       37.18      1.79 o 
  -2  10   9        1.29        0.61      0.32 o 
  -1  10   9      184.82      185.87      3.40 o 
   0  10   9        3.11        4.17      0.63 o 
   1  10   9        8.93       11.52      0.77 o 
   2  10   9        7.85        7.34      0.70 o 
   3  10   9       23.17       21.95      0.96 o 
   4  10   9       19.95       21.01      0.98 o 
   5  10   9        2.75        4.13      0.48 o 
   6  10   9       27.74       31.24      1.66 o 
   7  10   9       28.93       30.91      1.67 o 
  -1  11   9       56.95       63.64      1.50 o 
   0  11   9       19.85       20.44      0.96 o 
   1  11   9       20.71       22.19      1.01 o 
   2  11   9        1.66        1.48      0.60 o 
   3  11   9        7.04        8.24      1.16 o 
   4  11   9       26.37       29.35      1.04 o 
   5  11   9       29.38       34.65      1.06 o 
   2  12   9        0.89        1.42      0.51 o 
   3  12   9        0.57        0.19      0.37 o 
  -3  -9  10        0.71        0.46      0.33 o 
  -2  -9  10       77.82       78.46      1.38 o 
  -1  -9  10        9.40        7.74      0.51 o 
   0  -9  10       11.18        9.93      0.56 o 
   1  -9  10       19.24       22.70      0.80 o 
  -5  -8  10        0.01       -0.22      0.32 o 
  -4  -8  10        1.60        1.52      0.33 o 
  -3  -8  10        0.44        0.51      0.30 o 
  -2  -8  10        8.73        9.84      0.70 o 
  -1  -8  10        1.37        0.62      0.38 o 
   0  -8  10       42.77       43.04      0.94 o 
   1  -8  10        8.83        8.40      0.50 o 
   2  -8  10        0.69        1.57      0.37 o 
   3  -8  10       48.01       54.77      1.23 o 
  -5  -7  10        8.38        8.48      0.50 o 
  -4  -7  10       26.21       27.71      0.74 o 
  -3  -7  10       31.26       30.27      0.75 o 
  -2  -7  10        0.00       -0.24      0.25 o 
  -1  -7  10       32.70       34.22      0.78 o 
   0  -7  10        4.32        4.19      0.47 o 
   1  -7  10       75.57       79.57      1.30 o 
   2  -7  10        3.61        4.61      0.40 o 
   3  -7  10       34.64       36.05      0.94 o 
   4  -7  10       32.89       33.72      1.07 o 
  -6  -6  10        6.33        6.60      0.47 o 
  -5  -6  10        0.21        0.02      0.26 o 
  -4  -6  10       35.19       32.44      0.76 o 
  -3  -6  10       21.08       21.26      0.60 o 
  -2  -6  10        4.48        3.51      0.46 o 
  -1  -6  10       20.02       19.97      0.57 o 
   0  -6  10       10.96       11.27      0.47 o 
   1  -6  10       13.84       12.66      0.50 o 
   2  -6  10        6.51        6.52      0.44 o 
   3  -6  10        8.26        7.50      0.56 o 
   4  -6  10      140.65      153.18      2.60 o 
   5  -6  10       13.29       15.87      0.67 o 
  -6  -5  10        9.77        8.62      0.49 o 
  -5  -5  10      106.99      102.25      1.40 o 
  -4  -5  10        4.27        4.31      0.32 o 
  -3  -5  10        2.71        3.07      0.30 o 
  -2  -5  10       68.92       61.96      1.28 o 
  -1  -5  10       38.44       33.16      0.70 o 
   0  -5  10        1.12        1.00      0.24 o 
   1  -5  10       10.23       15.25      0.51 o 
   2  -5  10       41.32       41.00      0.89 o 
   3  -5  10        0.77        1.01      0.30 o 
   4  -5  10        5.17        8.63      0.58 o 
   5  -5  10       82.75       89.49      3.02 o 
   6  -5  10        1.10        0.93      0.38 o 
  -7  -4  10        1.86        2.23      0.38 o 
  -6  -4  10        3.65        3.04      0.35 o 
  -5  -4  10      235.11      231.12      2.76 o 
  -4  -4  10      132.50      123.33      1.52 o 
  -3  -4  10       58.97       60.12      0.90 o 
  -2  -4  10       32.41       32.58      0.62 o 
  -1  -4  10       15.35       13.25      0.44 o 
   0  -4  10       44.55       51.80      0.85 o 
   1  -4  10      121.10      104.95      1.76 o 
   2  -4  10        7.76        9.73      0.45 o 
   3  -4  10        1.11        1.30      0.29 o 
   4  -4  10       13.76       12.09      0.61 o 
   5  -4  10        5.29        4.20      0.46 o 
   6  -4  10       25.92       23.82      0.75 o 
   7  -4  10       48.20       45.92      2.03 o 
  -7  -3  10        7.02        7.14      0.46 o 
  -6  -3  10        2.77        2.18      0.32 o 
  -5  -3  10       32.47       32.09      0.70 o 
  -4  -3  10       16.60       16.31      0.57 o 
  -3  -3  10      139.12      138.65      1.59 o 
  -2  -3  10      159.20      160.40      1.76 o 
  -1  -3  10       10.88        9.97      0.36 o 
   0  -3  10      514.37      487.46      5.07 o 
   1  -3  10      257.31      248.42      2.77 o 
   2  -3  10       12.65        9.90      0.41 o 
   3  -3  10        1.91        1.73      0.29 o 
   4  -3  10       44.00       43.97      1.05 o 
   5  -3  10       12.97       10.87      0.61 o 
   6  -3  10       84.56       82.57      1.43 o 
   7  -3  10       29.36       26.32      1.52 o 
  -7  -2  10        1.67        1.33      0.31 o 
  -6  -2  10       41.20       36.01      0.79 o 
  -5  -2  10      175.43      163.92      2.04 o 
  -4  -2  10       22.48       24.13      0.51 o 
  -3  -2  10        0.64        0.54      0.17 o 
  -2  -2  10       32.54       32.47      0.52 o 
  -1  -2  10       10.28       11.06      0.51 o 
   0  -2  10       28.24       28.22      0.53 o 
   1  -2  10       16.30       19.39      0.45 o 
   2  -2  10        0.62        0.39      0.24 o 
   3  -2  10       29.14       27.95      0.74 o 
   4  -2  10      173.18      170.68      2.63 o 
   5  -2  10       30.20       28.38      0.84 o 
   6  -2  10        0.22        0.42      0.31 o 
   7  -2  10       85.27       82.39      1.63 o 
  -7  -1  10        1.63        1.72      0.34 o 
  -6  -1  10       20.13       19.68      1.13 o 
  -5  -1  10       24.91       24.17      0.61 o 
  -4  -1  10       57.10       54.40      0.84 o 
  -3  -1  10       61.35       62.72      0.95 o 
  -2  -1  10       18.86       18.11      0.54 o 
  -1  -1  10       85.44       90.45      1.18 o 
   0  -1  10        6.11        7.48      0.25 o 
   1  -1  10        0.01        0.51      0.16 o 
   2  -1  10      390.22      380.32      5.01 o 
   3  -1  10       19.28       17.40      0.57 o 
   4  -1  10        2.32        2.25      0.32 o 
   5  -1  10       23.89       26.35      0.79 o 
   6  -1  10       11.91       11.75      0.73 o 
   7  -1  10       54.71       58.80      1.33 o 
   8  -1  10       38.31       34.45      2.26 o 
  -7   0  10       61.29       57.45      1.16 o 
  -6   0  10        0.00        0.07      0.25 o 
  -5   0  10        4.17        3.20      0.29 o 
  -4   0  10       16.23       16.93      0.55 o 
  -3   0  10       30.78       33.31      0.74 o 
  -2   0  10      110.47      110.21      1.52 o 
  -1   0  10      243.78      243.33      2.85 o 
   0   0  10      181.83      183.25      1.70 o 
   1   0  10       20.56       25.05      0.45 o 
   2   0  10      158.99      153.83      2.22 o 
   3   0  10      719.11      706.77      9.02 o 
   4   0  10       26.39       28.47      0.76 o 
   5   0  10       47.70       44.33      1.03 o 
   6   0  10       94.54       92.18      2.02 o 
   7   0  10        4.91        6.61      0.45 o 
   8   0  10       22.70       27.94      1.16 o 
  -7   1  10       54.28       54.29      1.26 o 
  -6   1  10        0.76        0.81      0.32 o 
  -5   1  10       17.63       16.86      1.14 o 
  -4   1  10      131.34      123.58      1.84 o 
  -3   1  10       33.74       32.67      0.87 o 
  -2   1  10     1795.66     1787.77     20.50 o 
  -1   1  10      244.29      246.90      3.21 o 
   0   1  10       12.76       15.68      0.55 o 
   1   1  10        0.22        0.38      0.14 o 
   2   1  10       37.51       41.16      0.73 o 
   3   1  10      169.96      165.66      2.14 o 
   4   1  10      384.70      365.94      4.32 o 
   5   1  10        7.44        7.97      0.48 o 
   6   1  10       76.50       73.77      1.45 o 
   7   1  10      111.05      112.10      1.71 o 
   8   1  10        4.10        4.17      0.58 o 
  -7   2  10       92.45       97.87      1.85 o 
  -6   2  10       69.04       68.58      1.58 o 
  -5   2  10       54.36       57.92      1.14 o 
  -4   2  10        0.70        0.55      0.21 o 
  -3   2  10        2.35        2.39      0.21 o 
  -2   2  10      862.74      864.96     11.73 o 
  -1   2  10      373.32      368.86      5.29 o 
   0   2  10      116.00      113.72      1.19 o 
   1   2  10        4.55        4.33      0.33 o 
   2   2  10      110.00      103.09      1.40 o 
   3   2  10       99.48       93.34      1.49 o 
   4   2  10      121.81      119.45      1.88 o 
   5   2  10       25.52       24.59      0.89 o 
   6   2  10        0.51        0.60      0.29 o 
   7   2  10       40.26       40.50      0.90 o 
   8   2  10       14.83       13.43      0.61 o 
  -6   3  10        1.15        1.46      0.35 o 
  -5   3  10        1.55        2.29      0.43 o 
  -4   3  10        0.57        0.69      0.24 o 
  -3   3  10       61.66       61.04      1.06 o 
  -2   3  10        3.12        3.62      0.33 o 
  -1   3  10       71.95       71.99      1.02 o 
   0   3  10       32.52       26.21      1.13 o 
   1   3  10       27.77       20.09      0.40 o 
   2   3  10      111.54       96.96      1.49 o 
   3   3  10       51.67       56.57      1.05 o 
   4   3  10        0.10        0.28      0.23 o 
   5   3  10        0.00        0.34      0.36 o 
   6   3  10        5.42        3.20      0.32 o 
   7   3  10        8.09       10.47      0.46 o 
   8   3  10       28.16       31.36      0.68 o 
  -6   4  10        4.91        4.54      0.47 o 
  -5   4  10       48.90       53.51      1.23 o 
  -4   4  10       40.43       37.35      0.88 o 
  -3   4  10       99.72       97.38      1.58 o 
  -2   4  10       20.21       19.24      0.52 o 
  -1   4  10        7.33        7.57      0.31 o 
   0   4  10      185.12      188.83      2.56 o 
   1   4  10       48.78       39.42      0.71 o 
   2   4  10      103.33       94.22      1.49 o 
   3   4  10        0.20       -0.02      0.18 o 
   4   4  10       11.60       10.88      0.59 o 
   5   4  10       16.64       21.41      0.52 o 
   6   4  10      138.04      125.42      1.81 o 
   7   4  10        0.23        0.26      0.23 o 
   8   4  10       22.42       26.99      0.71 o 
  -6   5  10        1.66        1.86      0.55 o 
  -5   5  10        2.87        2.67      0.39 o 
  -4   5  10       58.60       54.88      1.16 o 
  -3   5  10       78.39       74.14      1.35 o 
  -2   5  10       67.34       71.22      1.12 o 
  -1   5  10       92.96       91.51      1.92 o 
   0   5  10       12.00       10.63      0.42 o 
   1   5  10       63.68       40.58      0.98 o 
   2   5  10       36.07       16.14      0.53 o 
   3   5  10        0.16        0.29      0.22 o 
   4   5  10       60.81       57.80      1.16 o 
   5   5  10      168.73      161.65      2.50 o 
   6   5  10       48.52       46.40      1.11 o 
   7   5  10        0.01       -0.30      0.24 o 
   8   5  10        0.21       -0.06      0.40 o 
  -5   6  10       26.86       25.30      0.86 o 
  -4   6  10      482.91      485.32      6.53 o 
  -3   6  10       22.06       22.41      0.72 o 
  -2   6  10       17.05       17.33      0.54 o 
  -1   6  10        0.38        0.89      0.21 o 
   0   6  10        9.40        7.82      0.38 o 
   1   6  10       31.27       27.89      0.72 o 
   2   6  10       10.75        6.27      0.43 o 
   3   6  10        3.77        3.92      0.37 o 
   4   6  10        1.81        1.65      0.39 o 
   5   6  10       71.19       66.94      1.70 o 
   6   6  10        6.80        7.96      0.54 o 
   7   6  10        3.32        4.04      0.39 o 
   8   6  10       32.30       38.53      1.81 o 
  -5   7  10       12.78       13.04      1.42 o 
  -4   7  10       13.66       15.78      0.85 o 
  -3   7  10       45.11       44.30      0.97 o 
  -2   7  10        0.31        0.36      0.31 o 
  -1   7  10        3.79        3.38      0.34 o 
   0   7  10        1.36        0.97      0.27 o 
   1   7  10       81.54       80.68      1.46 o 
   2   7  10       46.51       39.08      0.93 o 
   3   7  10        8.15        8.44      0.50 o 
   4   7  10        3.78        5.46      0.44 o 
   5   7  10        4.83        6.07      0.47 o 
   6   7  10        6.44        6.96      0.53 o 
   7   7  10        0.08        0.42      0.28 o 
   8   7  10        2.86        3.37      0.79 o 
  -4   8  10       11.41       12.85      0.64 o 
  -3   8  10        3.36        3.17      0.39 o 
  -2   8  10       18.15       18.14      0.64 o 
  -1   8  10       63.21       65.95      1.33 o 
   0   8  10       11.09       12.98      0.76 o 
   1   8  10        0.73        0.51      0.32 o 
   2   8  10       21.15       21.93      0.75 o 
   3   8  10      163.06      163.90      2.58 o 
   4   8  10      136.10      138.09      2.30 o 
   5   8  10       78.96       87.59      1.71 o 
   6   8  10       96.80      104.11      1.96 o 
   7   8  10      137.79      143.82      2.14 o 
  -3   9  10       29.84       31.34      0.89 o 
  -2   9  10       23.81       22.42      0.84 o 
  -1   9  10       14.84       14.51      1.15 o 
   0   9  10      110.47      116.81      3.52 o 
   1   9  10        5.00        6.03      0.88 o 
   2   9  10        0.32        0.12      0.61 o 
   3   9  10       72.93       77.82      1.85 o 
   4   9  10        5.00        3.40      0.73 o 
   5   9  10      530.11      565.41      7.54 o 
   6   9  10        5.18        4.73      0.44 o 
   7   9  10       11.94       14.56      0.96 o 
  -2  10  10       12.16       12.94      0.85 o 
  -1  10  10       21.45       25.89      1.77 o 
   0  10  10       36.70       39.93      1.29 o 
   1  10  10       32.64       32.44      1.16 o 
   2  10  10       15.39       15.12      0.84 o 
   3  10  10       45.28       43.95      1.84 o 
   4  10  10       16.54       16.98      1.12 o 
   5  10  10        3.77        5.10      0.67 o 
   6  10  10       41.62       40.75      1.14 o 
   0  11  10        8.35        9.22      0.79 o 
   1  11  10        0.16        0.02      0.41 o 
   2  11  10        2.43        3.18      0.71 o 
   3  11  10        7.94        9.86      0.80 o 
   4  11  10        0.01       -0.48      0.38 o 
   5  11  10       15.65       17.30      1.31 o 
  -3  -8  11       71.06       70.65      1.29 o 
  -2  -8  11      174.50      178.96      2.38 o 
  -1  -8  11       29.15       28.49      0.79 o 
   0  -8  11       15.39       14.86      0.62 o 
   1  -8  11      122.43      126.80      1.86 o 
   2  -8  11       51.52       57.79      1.27 o 
  -5  -7  11        2.47        2.14      0.53 o 
  -4  -7  11        1.80        2.63      0.35 o 
  -3  -7  11       63.01       56.20      1.07 o 
  -2  -7  11       26.00       20.77      0.81 o 
  -1  -7  11       30.64       30.72      0.77 o 
   0  -7  11       91.47       86.28      1.38 o 
   1  -7  11       20.76       17.36      0.61 o 
   2  -7  11        2.31        1.69      0.36 o 
   3  -7  11        5.11        6.19      0.74 o 
  -5  -6  11       51.44       50.15      0.95 o 
  -4  -6  11       28.95       30.17      0.76 o 
  -3  -6  11        0.09        0.18      0.25 o 
  -2  -6  11        6.83        5.85      0.39 o 
  -1  -6  11        2.44        3.73      0.33 o 
   0  -6  11        2.20        2.37      0.31 o 
   1  -6  11        0.13       -0.33      0.23 o 
   2  -6  11       42.75       42.53      0.98 o 
   3  -6  11       12.92       13.06      1.40 o 
   4  -6  11       90.80       94.01      1.88 o 
  -6  -5  11       21.46       22.14      0.75 o 
  -5  -5  11        4.61        5.15      0.41 o 
  -4  -5  11       25.83       26.53      0.64 o 
  -3  -5  11        1.04        0.84      0.26 o 
  -2  -5  11        1.08        1.24      0.26 o 
  -1  -5  11       29.20       26.13      0.89 o 
   0  -5  11        5.49        6.59      0.38 o 
   1  -5  11      100.03      100.18      1.43 o 
   2  -5  11        0.41        0.60      0.27 o 
   3  -5  11       10.44       12.71      0.63 o 
   4  -5  11       31.61       33.00      0.99 o 
   5  -5  11       13.77       16.86      0.79 o 
  -6  -4  11      125.02      124.36      1.80 o 
  -5  -4  11        0.24        0.48      0.27 o 
  -4  -4  11       68.02       66.18      1.01 o 
  -3  -4  11        1.63        1.95      0.29 o 
  -2  -4  11        2.69        3.06      0.28 o 
  -1  -4  11      198.34      186.27      2.21 o 
   0  -4  11       25.65       29.82      0.76 o 
   1  -4  11       71.51       65.14      1.04 o 
   2  -4  11        0.03       -0.15      0.22 o 
   3  -4  11       30.82       30.37      0.87 o 
   4  -4  11      116.65      120.00      2.11 o 
   5  -4  11      136.94      143.40      3.41 o 
   6  -4  11       61.81       61.40      1.70 o 
  -6  -3  11       13.15       14.42      0.57 o 
  -5  -3  11       23.45       23.40      0.63 o 
  -4  -3  11      285.96      290.34      3.03 o 
  -3  -3  11       88.77       84.78      1.11 o 
  -2  -3  11       31.28       29.76      0.66 o 
  -1  -3  11        0.57        0.69      0.20 o 
   0  -3  11       63.34       63.37      0.95 o 
   1  -3  11       41.95       43.95      0.85 o 
   2  -3  11        1.96        3.57      0.33 o 
   3  -3  11       80.02       75.30      1.44 o 
   4  -3  11       44.69       46.80      1.12 o 
   5  -3  11        1.74        1.13      0.35 o 
   6  -3  11        2.14        2.16      0.43 o 
   7  -3  11       25.62       25.53      1.40 o 
  -6  -2  11        0.01        0.02      0.26 o 
  -5  -2  11      105.12      100.30      1.42 o 
  -4  -2  11       33.34       32.49      0.65 o 
  -3  -2  11       18.75       18.62      0.43 o 
  -2  -2  11      266.24      264.55      2.68 o 
  -1  -2  11        2.29        1.52      0.22 o 
   0  -2  11        4.74        5.36      0.27 o 
   1  -2  11       19.52       16.67      0.48 o 
   2  -2  11       28.44       25.87      0.69 o 
   3  -2  11       49.15       48.60      1.41 o 
   4  -2  11       55.48       57.10      1.22 o 
   5  -2  11        5.39        4.69      0.43 o 
   6  -2  11       14.30       14.48      0.73 o 
   7  -2  11        7.03        7.41      0.87 o 
  -7  -1  11       11.16       12.38      0.66 o 
  -6  -1  11       34.35       35.16      0.83 o 
  -5  -1  11        0.01       -0.03      0.27 o 
  -4  -1  11        9.68       10.24      0.43 o 
  -3  -1  11      194.49      194.88      2.33 o 
  -2  -1  11      123.91      123.61      1.72 o 
  -1  -1  11        0.23        0.65      0.15 o 
   0  -1  11       31.38       31.61      0.50 o 
   1  -1  11        5.03        4.26      0.28 o 
   2  -1  11        4.36        4.59      0.33 o 
   3  -1  11       43.82       43.48      0.96 o 
   4  -1  11        0.60        0.19      0.25 o 
   5  -1  11      103.01       99.14      1.80 o 
   6  -1  11      120.24      118.53      3.71 o 
   7  -1  11        6.06        6.54      0.67 o 
  -6   0  11       18.41       16.01      0.59 o 
  -5   0  11        3.36        3.09      0.30 o 
  -4   0  11        5.12        6.36      0.32 o 
  -3   0  11      242.10      245.72      3.10 o 
  -2   0  11      157.91      155.68      2.03 o 
  -1   0  11       23.13       26.79      0.65 o 
   0   0  11       19.59       20.57      0.42 o 
   1   0  11      158.00      152.01      1.92 o 
   2   0  11      753.87      769.10      9.74 o 
   3   0  11      174.07      170.24      2.52 o 
   4   0  11      891.93      904.29     11.53 o 
   5   0  11       57.13       54.53      1.20 o 
   6   0  11      250.15      248.22      3.64 o 
   7   0  11        0.04        0.16      0.41 o 
   8   0  11       28.55       31.88      1.25 o 
  -6   1  11       21.60       19.75      0.64 o 
  -5   1  11        8.71        9.40      0.44 o 
  -4   1  11        3.59        3.22      0.30 o 
  -3   1  11      100.09       99.07      1.61 o 
  -2   1  11      316.72      317.25      4.07 o 
  -1   1  11        4.78        4.49      0.32 o 
   0   1  11       65.81       64.08      0.83 o 
   1   1  11      136.03      128.22      2.07 o 
   2   1  11      223.54      206.83      2.55 o 
   3   1  11       55.91       51.77      0.93 o 
   4   1  11       92.74       92.30      1.43 o 
   5   1  11      327.33      326.62      4.49 o 
   6   1  11        0.64        0.39      0.30 o 
   7   1  11        0.28        0.37      0.39 o 
   8   1  11        0.02       -0.03      0.29 o 
  -6   2  11        7.37        7.08      0.56 o 
  -5   2  11        1.98        2.70      0.34 o 
  -4   2  11       43.54       44.00      0.88 o 
  -3   2  11       84.33       83.61      1.28 o 
  -2   2  11        5.67        5.50      0.46 o 
  -1   2  11      236.55      232.34      3.69 o 
   0   2  11       41.11       40.23      0.87 o 
   1   2  11        1.50        1.80      0.18 o 
   2   2  11        2.16        1.99      0.24 o 
   3   2  11      107.80      102.90      2.44 o 
   4   2  11       15.23       15.05      0.57 o 
   5   2  11        0.21       -0.05      0.25 o 
   6   2  11       88.69       91.93      1.70 o 
   7   2  11        2.85        3.14      0.41 o 
   8   2  11       15.11       16.60      0.60 o 
  -6   3  11        1.14        1.36      0.35 o 
  -5   3  11        0.69        0.46      0.38 o 
  -4   3  11       16.48       16.45      0.55 o 
  -3   3  11       12.24       12.65      0.43 o 
  -2   3  11       68.52       67.83      0.98 o 
  -1   3  11       77.28       80.29      1.34 o 
   0   3  11       89.40       84.32      1.25 o 
   1   3  11       38.43       24.57      0.47 o 
   2   3  11       12.21        8.21      0.39 o 
   3   3  11      134.61      125.51      1.92 o 
   4   3  11      105.60       96.46      1.63 o 
   5   3  11        4.55        5.12      0.42 o 
   6   3  11        2.60        3.71      0.37 o 
   7   3  11       64.59       67.11      1.23 o 
   8   3  11        9.18       10.02      0.46 o 
  -6   4  11       37.10       40.31      1.07 o 
  -5   4  11       92.73      100.35      2.78 o 
  -4   4  11      105.54      107.09      1.77 o 
  -3   4  11       18.20       16.75      0.60 o 
  -2   4  11       13.92       14.20      0.43 o 
  -1   4  11       31.12       29.79      0.79 o 
   0   4  11       11.94       14.53      0.58 o 
   1   4  11       35.39       40.06      0.67 o 
   2   4  11       33.65       30.41      0.72 o 
   3   4  11        0.75        0.07      0.20 o 
   4   4  11       69.73       64.36      1.23 o 
   5   4  11       77.21       77.40      1.24 o 
   6   4  11      141.65      135.86      1.95 o 
   7   4  11       18.59       22.95      0.71 o 
   8   4  11       14.59       19.69      0.64 o 
  -5   5  11      131.12      135.40      2.28 o 
  -4   5  11        1.35        1.98      0.34 o 
  -3   5  11       92.61       89.74      1.56 o 
  -2   5  11       15.30       15.38      0.49 o 
  -1   5  11       36.42       35.32      0.78 o 
   0   5  11      191.95      189.45      2.82 o 
   1   5  11        0.13        0.12      0.19 o 
   2   5  11      110.18       86.21      1.46 o 
   3   5  11       13.47       11.72      0.51 o 
   4   5  11        5.30        5.63      0.45 o 
   5   5  11       18.79       19.40      0.60 o 
   6   5  11       29.31       23.97      0.81 o 
   7   5  11        7.19        6.57      0.76 o 
   8   5  11       11.49       14.23      0.64 o 
  -5   6  11        6.46        7.26      0.55 o 
  -4   6  11        0.58        2.64      0.43 o 
  -3   6  11      178.78      178.73      2.72 o 
  -2   6  11        2.61        2.62      0.33 o 
  -1   6  11       23.99       22.62      1.03 o 
   0   6  11       78.61       78.23      1.37 o 
   1   6  11        8.65        7.69      0.43 o 
   2   6  11        2.99        3.67      0.34 o 
   3   6  11       62.16       53.28      1.12 o 
   4   6  11       21.20       25.77      0.79 o 
   5   6  11        0.08       -0.03      0.26 o 
   6   6  11        7.77        9.08      0.58 o 
   7   6  11       13.63       14.74      0.75 o 
   8   6  11       10.28       10.88      0.59 o 
  -4   7  11        4.82        3.46      0.44 o 
  -3   7  11        7.48        6.35      0.49 o 
  -2   7  11       36.29       36.38      1.06 o 
  -1   7  11       16.78       19.53      0.76 o 
   0   7  11        0.88        0.71      0.27 o 
   1   7  11       78.55       79.99      1.47 o 
   2   7  11        7.22        5.90      0.66 o 
   3   7  11        0.43        0.04      0.33 o 
   4   7  11       94.24      102.38      1.83 o 
   5   7  11      109.76      117.39      2.29 o 
   6   7  11       28.15       28.93      0.93 o 
   7   7  11       25.56       25.56      0.93 o 
  -3   8  11        2.90        2.74      0.37 o 
  -2   8  11        9.56        9.51      0.58 o 
  -1   8  11      294.37      312.78      5.17 o 
   0   8  11        0.01       -0.31      0.30 o 
   1   8  11       24.18       22.48      0.76 o 
   2   8  11       99.42       99.84      1.80 o 
   3   8  11       26.83       26.67      1.18 o 
   4   8  11       60.84       60.60      1.35 o 
   5   8  11       11.63       12.31      0.69 o 
   6   8  11        0.74        0.56      0.54 o 
   7   8  11        0.95       -0.08      0.30 o 
  -2   9  11       18.95       19.27      0.80 o 
  -1   9  11       31.25       35.84      1.19 o 
   0   9  11       28.15       28.59      1.05 o 
   1   9  11       82.63       86.31      1.96 o 
   2   9  11       54.52       54.38      1.47 o 
   3   9  11      185.43      182.80      2.92 o 
   4   9  11       39.34       36.37      1.06 o 
   5   9  11       41.87       46.49      1.23 o 
   6   9  11       49.26       50.85      1.33 o 
  -1  10  11        4.13        4.87      2.11 o 
   0  10  11       58.24       65.16      1.72 o 
   1  10  11        1.23        1.03      0.43 o 
   2  10  11        6.23        5.52      0.63 o 
   3  10  11       62.36       63.27      3.25 o 
   4  10  11       95.95       97.81      2.29 o 
   5  10  11       28.99       30.87      2.13 o 
   2  11  11      141.85      155.35      3.20 o 
   3  11  11       50.22       58.40      1.72 o 
  -1  -8  12        3.74        1.84      0.36 o 
  -3  -7  12        0.09       -0.24      0.28 o 
  -2  -7  12       85.96       84.70      1.39 o 
  -1  -7  12       26.74       26.98      0.74 o 
   0  -7  12       33.73       32.67      0.82 o 
   1  -7  12      116.73      121.61      2.90 o 
   2  -7  12       20.74       23.92      0.88 o 
  -4  -6  12       13.25       12.31      0.55 o 
  -3  -6  12        2.90        3.73      0.36 o 
  -2  -6  12        8.09        6.29      0.41 o 
  -1  -6  12        2.97        3.08      0.34 o 
   0  -6  12      103.78      101.19      1.51 o 
   1  -6  12        1.59        1.26      0.32 o 
   2  -6  12        0.98        0.86      0.34 o 
   3  -6  12        2.70        1.75      0.48 o 
   4  -6  12       12.89       11.51      0.72 o 
  -5  -5  12        5.94        6.67      0.45 o 
  -4  -5  12       18.01       18.01      0.96 o 
  -3  -5  12        1.95        1.50      0.33 o 
  -2  -5  12       15.50       15.48      0.53 o 
  -1  -5  12       45.37       43.71      0.85 o 
   0  -5  12      104.18       98.95      1.43 o 
   1  -5  12       30.81       32.57      0.80 o 
   2  -5  12        0.26        0.06      0.29 o 
   3  -5  12       41.36       47.66      1.55 o 
   4  -5  12       19.34       20.45      0.82 o 
   5  -5  12        2.54        2.39      0.56 o 
  -5  -4  12        8.88        9.27      0.48 o 
  -4  -4  12       27.70       29.86      0.67 o 
  -3  -4  12       21.30       21.26      0.54 o 
  -2  -4  12      123.08      118.63      1.57 o 
  -1  -4  12        0.79        0.92      0.23 o 
   0  -4  12        2.19        1.56      0.26 o 
   1  -4  12        0.65        0.54      0.25 o 
   2  -4  12       21.61       22.18      1.12 o 
   3  -4  12      148.29      157.32      2.79 o 
   4  -4  12      139.40      138.18      2.39 o 
   5  -4  12       59.51       61.38      1.44 o 
  -6  -3  12      131.93      132.55      2.03 o 
  -5  -3  12       30.31       32.39      0.76 o 
  -4  -3  12      204.85      207.17      2.48 o 
  -3  -3  12        0.26        0.89      0.21 o 
  -2  -3  12       66.29       68.25      0.96 o 
  -1  -3  12       77.47       74.45      1.08 o 
   0  -3  12      122.88      111.77      1.46 o 
   1  -3  12        0.47        0.47      0.24 o 
   2  -3  12        1.03        1.32      0.28 o 
   3  -3  12        2.64        3.57      0.39 o 
   4  -3  12       19.06       18.90      0.74 o 
   5  -3  12       20.67       22.19      0.85 o 
   6  -3  12        8.84        7.77      0.68 o 
  -6  -2  12        0.80        1.08      0.30 o 
  -5  -2  12       13.54       14.38      0.52 o 
  -4  -2  12      141.14      145.03      1.83 o 
  -3  -2  12       16.61       16.14      0.50 o 
  -2  -2  12       35.83       33.96      0.73 o 
  -1  -2  12       30.98       31.67      0.78 o 
   0  -2  12       20.27       20.97      0.78 o 
   1  -2  12       75.49       73.53      1.29 o 
   2  -2  12       20.14       20.86      0.64 o 
   3  -2  12      401.11      403.04      5.48 o 
   4  -2  12      208.01      215.05      3.26 o 
   5  -2  12       29.01       30.34      0.93 o 
   6  -2  12       45.66       45.92      1.21 o 
  -6  -1  12        5.29        6.43      0.41 o 
  -5  -1  12       29.21       30.74      0.68 o 
  -4  -1  12       59.47       62.57      0.96 o 
  -3  -1  12       28.97       28.10      0.61 o 
  -2  -1  12      765.22      785.69      8.46 o 
  -1  -1  12       34.35       35.98      0.62 o 
   0  -1  12       17.11       17.47      0.43 o 
   1  -1  12        8.87       10.79      0.43 o 
   2  -1  12        0.00        0.13      0.33 o 
   3  -1  12       68.19       71.19      1.47 o 
   4  -1  12       56.04       53.60      1.17 o 
   5  -1  12        0.16        0.43      0.30 o 
   6  -1  12       15.69       14.21      0.83 o 
   7  -1  12       44.79       51.24      1.32 o 
  -6   0  12       13.92       13.87      0.57 o 
  -5   0  12        8.97        9.79      0.45 o 
  -4   0  12        0.23        0.50      0.21 o 
  -3   0  12        0.18        0.15      0.19 o 
  -2   0  12      248.20      248.47      3.02 o 
  -1   0  12      239.08      243.55      2.94 o 
   0   0  12      122.63      128.59      1.99 o 
   1   0  12      156.28      153.48      1.97 o 
   2   0  12        1.02        1.64      0.23 o 
   3   0  12        0.42        0.12      0.35 o 
   4   0  12       38.77       36.74      1.00 o 
   5   0  12        0.14        0.33      0.25 o 
   6   0  12       19.14       18.22      1.17 o 
   7   0  12        1.09        2.51      0.44 o 
  -6   1  12        6.99        6.21      0.43 o 
  -5   1  12        3.72        4.28      0.35 o 
  -4   1  12        0.64        0.98      0.21 o 
  -3   1  12      181.82      182.03      2.71 o 
  -2   1  12       71.43       69.42      1.16 o 
  -1   1  12       16.76       18.06      0.56 o 
   0   1  12       49.89       44.95      0.88 o 
   1   1  12      275.62      260.20      3.09 o 
   2   1  12        3.09        2.16      0.24 o 
   3   1  12      603.77      594.57      6.76 o 
   4   1  12       47.65       46.06      1.03 o 
   5   1  12       10.92       10.97      0.58 o 
   6   1  12       41.51       43.60      1.12 o 
   7   1  12        1.97        2.18      0.57 o 
  -6   2  12       10.47       10.32      0.58 o 
  -5   2  12       17.36       19.26      0.65 o 
  -4   2  12       20.69       21.59      0.59 o 
  -3   2  12        1.40        2.10      0.23 o 
  -2   2  12        2.02        1.72      0.37 o 
  -1   2  12       16.72       18.20      0.56 o 
   0   2  12       53.48       55.05      1.03 o 
   1   2  12       19.36       18.73      0.75 o 
   2   2  12        0.21        0.36      0.19 o 
   3   2  12       74.54       73.07      1.30 o 
   4   2  12        0.02       -0.22      0.24 o 
   5   2  12       61.77       62.58      1.30 o 
   6   2  12       23.20       21.96      1.01 o 
   7   2  12        0.60        1.72      0.77 o 
  -5   3  12        5.97        6.65      0.46 o 
  -4   3  12       17.96       18.60      0.87 o 
  -3   3  12        4.21        4.00      0.29 o 
  -2   3  12        1.12        1.48      0.18 o 
  -1   3  12       56.89       56.02      1.06 o 
   0   3  12       33.75       31.90      0.63 o 
   1   3  12      179.45      150.30      1.80 o 
   2   3  12      122.83      103.26      2.25 o 
   3   3  12        6.16        6.78      0.41 o 
   4   3  12        1.91        0.90      0.27 o 
   5   3  12      138.32      136.03      2.22 o 
   6   3  12        3.42        2.87      0.43 o 
   7   3  12       22.70       22.75      0.72 o 
  -5   4  12       19.07       18.96      0.70 o 
  -4   4  12      151.66      158.80      2.43 o 
  -3   4  12        2.67        3.10      0.30 o 
  -2   4  12       11.90       11.91      0.41 o 
  -1   4  12       21.13       23.38      0.57 o 
   0   4  12        0.00       -0.02      0.17 o 
   1   4  12        0.75       -0.02      0.15 o 
   2   4  12       23.24       17.67      0.56 o 
   3   4  12       12.51       11.91      0.75 o 
   4   4  12       49.71       45.68      0.87 o 
   5   4  12        0.01       -0.24      0.22 o 
   6   4  12        8.23        8.77      0.49 o 
   7   4  12       48.46       50.62      1.08 o 
  -4   5  12        6.70        4.82      0.42 o 
  -3   5  12       50.76       51.60      1.08 o 
  -2   5  12       23.10       26.42      0.70 o 
  -1   5  12        1.97        2.48      0.28 o 
   0   5  12        0.26        0.03      0.21 o 
   1   5  12        8.18        7.92      0.74 o 
   2   5  12       50.19       45.46      2.41 o 
   3   5  12        2.83        2.99      0.32 o 
   4   5  12       48.59       38.36      0.81 o 
   5   5  12       22.60       20.72      0.85 o 
   6   5  12        2.32        1.81      0.35 o 
   7   5  12       21.25       23.06      0.87 o 
  -4   6  12        0.66        0.81      0.33 o 
  -3   6  12       20.86       20.95      0.71 o 
  -2   6  12       18.22       18.19      0.72 o 
  -1   6  12       38.37       42.73      0.96 o 
   0   6  12        5.17        4.46      0.37 o 
   1   6  12       77.11       75.31      1.41 o 
   2   6  12        6.40        6.17      0.42 o 
   3   6  12        3.59        4.84      0.40 o 
   4   6  12       36.44       40.13      1.01 o 
   5   6  12       62.26       67.10      1.61 o 
   6   6  12       45.40       45.22      1.17 o 
   7   6  12       63.49       67.59      1.52 o 
  -3   7  12       15.52       14.70      0.76 o 
  -2   7  12        0.17        0.42      0.34 o 
  -1   7  12        1.88        3.21      0.68 o 
   0   7  12       37.44       41.06      1.22 o 
   1   7  12       22.06       23.85      1.14 o 
   2   7  12       55.87       54.29      1.17 o 
   3   7  12        7.23        6.25      0.50 o 
   4   7  12        1.21        1.73      0.42 o 
   5   7  12      309.12      327.45      4.66 o 
   6   7  12       15.10       13.63      0.73 o 
   7   7  12       21.92       19.79      1.04 o 
  -2   8  12       21.12       23.32      0.93 o 
  -1   8  12       69.23       74.95      1.73 o 
   0   8  12      104.33      115.74      2.34 o 
   1   8  12       26.18       26.76      0.84 o 
   2   8  12       95.08       98.32      1.80 o 
   3   8  12       31.66       33.41      0.97 o 
   4   8  12        9.30        8.38      0.86 o 
   5   8  12       40.72       45.17      1.18 o 
   6   8  12       95.48      102.37      1.99 o 
  -1   9  12        0.53        0.52      0.88 o 
   0   9  12        0.26       -0.18      0.35 o 
   1   9  12       46.81       46.26      1.96 o 
   2   9  12      231.39      241.32      4.61 o 
   3   9  12        8.00        7.62      0.58 o 
   4   9  12       20.94       22.50      0.85 o 
   5   9  12       24.27       25.84      0.95 o 
   1  10  12        4.26        4.04      0.58 o 
   2  10  12        1.80        2.52      0.53 o 
   3  10  12       17.79       19.77      0.99 o 
   4  10  12       16.65       21.82      1.03 o 
  -3  -6  13        1.12        1.57      0.40 o 
  -2  -6  13        2.10        2.20      0.33 o 
  -1  -6  13       46.30       47.05      1.28 o 
   0  -6  13        9.58        7.41      0.50 o 
   1  -6  13        1.60        2.34      0.40 o 
   2  -6  13       30.66       32.87      1.01 o 
  -4  -5  13        4.17        4.05      0.38 o 
  -3  -5  13       85.75       86.54      1.36 o 
  -2  -5  13       51.64       52.67      1.27 o 
  -1  -5  13       14.51       15.38      0.58 o 
   0  -5  13       38.13       38.91      0.89 o 
   1  -5  13       50.82       49.90      1.16 o 
   2  -5  13        1.35        1.20      0.33 o 
   3  -5  13       53.79       55.00      1.33 o 
  -4  -4  13        1.88        1.59      0.31 o 
  -3  -4  13        1.33        1.45      0.27 o 
  -2  -4  13       27.33       32.37      0.72 o 
  -1  -4  13        0.03       -0.06      0.22 o 
   0  -4  13        8.20        8.03      0.49 o 
   1  -4  13        0.30        0.12      0.26 o 
   2  -4  13       33.87       35.22      1.06 o 
   3  -4  13        5.92        5.53      0.64 o 
   4  -4  13        4.39        5.91      0.53 o 
  -5  -3  13       84.85       84.12      1.32 o 
  -4  -3  13       14.04       13.86      0.51 o 
  -3  -3  13      172.59      175.55      2.00 o 
  -2  -3  13       14.05       13.97      0.44 o 
  -1  -3  13        9.09        8.31      0.53 o 
   0  -3  13        5.27        4.31      0.33 o 
   1  -3  13        2.29        2.00      0.37 o 
   2  -3  13       64.83       69.00      1.36 o 
   3  -3  13       19.25       20.99      0.94 o 
   4  -3  13       45.67       47.72      1.19 o 
   5  -3  13       40.03       36.29      1.14 o 
  -5  -2  13       63.13       61.89      1.30 o 
  -4  -2  13        0.22        0.29      0.24 o 
  -3  -2  13       16.75       16.17      0.44 o 
  -2  -2  13       93.38       90.94      1.15 o 
  -1  -2  13        4.03        4.45      0.28 o 
   0  -2  13      149.76      147.36      2.19 o 
   1  -2  13       19.57       21.95      0.64 o 
   2  -2  13       88.14       89.79      1.59 o 
   3  -2  13        0.47        0.35      0.28 o 
   4  -2  13      333.85      329.67      4.72 o 
   5  -2  13       43.49       44.11      1.33 o 
   6  -2  13       69.05       65.34      1.52 o 
  -5  -1  13        1.29        1.98      0.30 o 
  -4  -1  13       94.35       96.20      1.32 o 
  -3  -1  13      240.30      245.52      3.20 o 
  -2  -1  13      108.81      111.56      1.92 o 
  -1  -1  13       15.12       15.03      0.48 o 
   0  -1  13       45.93       42.39      0.76 o 
   1  -1  13       84.06       82.11      1.39 o 
   2  -1  13        0.27        0.39      0.32 o 
   3  -1  13        0.60        0.74      0.27 o 
   4  -1  13      117.07      118.20      2.05 o 
   5  -1  13      208.04      204.50      3.21 o 
   6  -1  13       10.77       10.12      0.86 o 
  -5   0  13       57.00       60.34      1.15 o 
  -4   0  13       40.83       41.80      0.73 o 
  -3   0  13       79.72       84.20      1.87 o 
  -2   0  13        4.80        4.72      0.64 o 
  -1   0  13       18.51       19.15      1.19 o 
   0   0  13        0.25        0.18      0.15 o 
   1   0  13       36.44       38.52      0.73 o 
   2   0  13       67.50       68.26      1.30 o 
   3   0  13      110.90      111.90      1.67 o 
   4   0  13       43.28       43.49      1.12 o 
   5   0  13       21.33       22.44      0.79 o 
   6   0  13       33.77       37.20      1.08 o 
  -5   1  13        1.39        0.94      0.27 o 
  -4   1  13       16.52       18.49      0.53 o 
  -3   1  13        9.26        8.86      0.68 o 
  -2   1  13      126.35      133.52      2.46 o 
  -1   1  13       47.15       51.77      1.59 o 
   0   1  13       62.10       59.43      1.41 o 
   1   1  13       83.81       95.52      1.35 o 
   2   1  13      105.94      108.10      1.56 o 
   3   1  13       33.54       32.58      0.75 o 
   4   1  13        2.68        2.22      0.33 o 
   5   1  13       11.57       11.19      0.61 o 
   6   1  13        1.36        1.36      0.38 o 
   7   1  13        2.44        4.62      0.52 o 
  -5   2  13      170.08      175.59      2.39 o 
  -4   2  13      111.69      116.64      1.65 o 
  -3   2  13        3.41        3.73      0.67 o 
  -2   2  13       76.85       74.31      2.00 o 
  -1   2  13        3.49        4.55      0.57 o 
   0   2  13       14.03       12.01      0.34 o 
   1   2  13       35.58       32.61      0.64 o 
   2   2  13        5.15        3.82      0.30 o 
   3   2  13      123.38      121.33      1.92 o 
   4   2  13        0.62        0.71      0.27 o 
   5   2  13       44.51       44.35      1.26 o 
   6   2  13       86.25       91.03      1.77 o 
   7   2  13        3.62        3.18      0.46 o 
  -4   3  13       21.49       23.37      0.66 o 
  -3   3  13        2.85        2.32      0.25 o 
  -2   3  13        0.10        0.25      0.18 o 
  -1   3  13       68.22       67.02      1.06 o 
   0   3  13       34.20       31.12      0.63 o 
   1   3  13        2.92        2.64      0.21 o 
   2   3  13       16.79       12.43      0.49 o 
   3   3  13        0.07        0.11      0.35 o 
   4   3  13        0.00       -0.28      0.23 o 
   5   3  13       41.41       42.70      0.90 o 
   6   3  13        0.13        0.01      0.26 o 
   7   3  13        0.11       -0.14      0.27 o 
  -4   4  13       46.93       50.57      1.08 o 
  -3   4  13        4.57        6.11      0.70 o 
  -2   4  13        0.20        0.40      0.33 o 
  -1   4  13        8.47        8.25      0.37 o 
   0   4  13        1.31        1.47      0.22 o 
   1   4  13        0.61        0.62      0.18 o 
   2   4  13        0.16        0.33      0.23 o 
   3   4  13        0.82        0.23      0.24 o 
   4   4  13       49.00       53.85      1.16 o 
   5   4  13       16.50       14.11      0.65 o 
   6   4  13       79.95       80.41      1.41 o 
   7   4  13        7.90        8.55      0.54 o 
  -4   5  13        0.20       -0.05      0.28 o 
  -3   5  13        2.58        4.43      0.42 o 
  -2   5  13       21.12       22.27      0.67 o 
  -1   5  13        2.85        3.13      0.31 o 
   0   5  13        7.75        6.69      0.39 o 
   1   5  13       86.11       85.25      1.46 o 
   2   5  13        0.04       -0.25      0.28 o 
   3   5  13       14.42       12.68      0.61 o 
   4   5  13      228.95      240.37      3.01 o 
   5   5  13      289.04      277.17      3.46 o 
   6   5  13       17.44       18.80      0.67 o 
   7   5  13        0.25        0.39      0.36 o 
  -3   6  13        4.84        4.89      0.49 o 
  -2   6  13        9.52        9.85      0.58 o 
  -1   6  13      494.16      549.24      7.50 o 
   0   6  13        5.56        6.97      0.49 o 
   1   6  13       15.02       16.83      0.69 o 
   2   6  13        0.35        0.63      0.27 o 
   3   6  13        8.84        8.94      0.52 o 
   4   6  13        0.08        0.37      0.49 o 
   5   6  13       43.58       38.51      1.05 o 
   6   6  13        0.31        0.18      0.33 o 
  -2   7  13        2.64        2.82      0.42 o 
  -1   7  13       32.19       35.81      1.68 o 
   0   7  13       30.13       30.50      1.50 o 
   1   7  13        2.56        2.21      0.34 o 
   2   7  13        1.34        1.32      0.32 o 
   3   7  13       23.85       21.86      0.77 o 
   4   7  13        5.88        5.58      0.50 o 
   5   7  13       28.35       33.23      1.46 o 
   6   7  13        0.81        0.54      0.37 o 
  -1   8  13        0.05       -0.32      0.33 o 
   0   8  13       14.61       18.28      0.83 o 
   1   8  13        7.30        9.38      0.58 o 
   2   8  13        0.67        0.57      0.52 o 
   3   8  13        0.04        0.05      0.44 o 
   4   8  13       37.36       40.14      1.11 o 
   5   8  13       39.20       41.87      1.16 o 
   0   9  13        0.34        0.47      0.58 o 
   1   9  13       13.40       13.01      0.91 o 
   2   9  13      112.65      121.83      2.19 o 
   3   9  13       10.36       13.48      0.74 o 
   4   9  13        2.85        2.73      0.45 o 
  -2  -5  14       32.88       35.33      0.80 o 
  -1  -5  14        3.07        2.24      0.34 o 
   0  -5  14       11.28        8.55      0.66 o 
   1  -5  14       38.90       41.37      1.08 o 
   2  -5  14        6.08        5.68      0.54 o 
  -3  -4  14        0.27       -0.02      0.33 o 
  -2  -4  14       60.43       62.44      1.06 o 
  -1  -4  14        0.07        0.40      0.26 o 
   0  -4  14       21.36       19.62      0.69 o 
   1  -4  14       16.64       16.58      0.66 o 
   2  -4  14       37.48       41.75      1.06 o 
   3  -4  14       81.63       77.07      1.60 o 
  -4  -3  14       90.39       96.56      1.42 o 
  -3  -3  14        1.36        1.74      0.26 o 
  -2  -3  14      491.89      500.58      5.87 o 
  -1  -3  14       70.27       69.27      1.17 o 
   0  -3  14       35.24       38.93      0.90 o 
   1  -3  14        5.86        3.77      0.38 o 
   2  -3  14       26.70       29.95      1.03 o 
   3  -3  14       21.00       20.73      0.77 o 
   4  -3  14        1.56        1.72      0.40 o 
  -4  -2  14       37.72       37.78      0.76 o 
  -3  -2  14       12.85       13.78      0.45 o 
  -2  -2  14       68.94       66.70      1.01 o 
  -1  -2  14       24.31       24.92      0.59 o 
   0  -2  14       13.20       14.01      0.51 o 
   1  -2  14       12.70       13.02      0.54 o 
   2  -2  14        1.10        1.35      0.31 o 
   3  -2  14       48.76       48.29      1.17 o 
   4  -2  14        0.44        0.12      0.31 o 
   5  -2  14        4.51        5.20      0.66 o 
  -4  -1  14        5.44        6.13      0.34 o 
  -3  -1  14       25.06       27.73      0.97 o 
  -2  -1  14        3.78        4.25      0.39 o 
  -1  -1  14        0.00        0.38      0.28 o 
   0  -1  14        0.22        0.52      0.20 o 
   1  -1  14       17.03       16.25      0.52 o 
   2  -1  14        4.43        4.14      0.34 o 
   3  -1  14       66.94       64.43      1.32 o 
   4  -1  14       18.53       17.82      0.65 o 
   5  -1  14       14.68       13.90      0.65 o 
  -4   0  14        5.11        5.58      0.31 o 
  -3   0  14       37.01       36.75      1.23 o 
  -2   0  14       12.38       10.85      1.23 o 
  -1   0  14        9.23        8.79      1.16 o 
   0   0  14        0.39        0.29      0.18 o 
   1   0  14        4.21        5.29      0.32 o 
   2   0  14       18.97       21.16      0.60 o 
   3   0  14        1.33        1.66      0.28 o 
   4   0  14        4.82        5.19      0.41 o 
   5   0  14        7.45        7.85      0.57 o 
   6   0  14        0.55        0.88      0.38 o 
  -4   1  14        4.45        5.30      0.30 o 
  -3   1  14       47.07       49.52      1.41 o 
  -1   1  14       75.17       82.03      2.17 o 
   0   1  14      197.29      201.64      3.45 o 
   1   1  14       94.81       89.99      1.32 o 
   2   1  14      394.79      385.68      4.57 o 
   3   1  14        2.98        3.70      0.40 o 
   4   1  14        1.03        1.69      0.33 o 
   5   1  14      219.97      230.22      3.46 o 
   6   1  14       26.65       28.49      0.95 o 
  -4   2  14       19.14       22.62      0.73 o 
  -3   2  14        5.84        5.87      0.27 o 
  -1   2  14       25.76       30.40      1.41 o 
   0   2  14       22.23       23.15      0.50 o 
   1   2  14       75.76       79.71      1.21 o 
   2   2  14      102.71      105.12      1.70 o 
   3   2  14        3.96        4.23      0.38 o 
   4   2  14        0.35        0.72      0.32 o 
   5   2  14       10.04        8.63      0.58 o 
   6   2  14       22.61       24.55      0.88 o 
  -4   3  14        7.05        7.04      0.39 o 
  -3   3  14       16.37       17.12      1.23 o 
  -2   3  14       60.58       63.76      1.15 o 
  -1   3  14        0.70        0.98      0.18 o 
   0   3  14       34.31       33.75      0.69 o 
   1   3  14      131.62      124.72      1.59 o 
   2   3  14        3.15        3.46      0.27 o 
   3   3  14        0.76        1.08      0.24 o 
   4   3  14        0.51        1.47      0.27 o 
   5   3  14        1.05        1.03      0.28 o 
   6   3  14        1.12        1.55      0.31 o 
  -3   4  14        8.89        8.74      0.79 o 
  -2   4  14       14.82       18.30      0.60 o 
  -1   4  14       42.95       47.90      0.92 o 
   0   4  14        4.18        4.84      0.33 o 
   1   4  14        5.71        4.79      0.29 o 
   2   4  14       13.00       13.51      0.45 o 
   3   4  14       23.88       25.18      0.75 o 
   4   4  14       32.76       34.20      0.99 o 
   5   4  14       42.96       45.91      1.14 o 
   6   4  14        0.22        0.16      0.28 o 
  -3   5  14       14.31       16.20      0.67 o 
  -2   5  14       28.18       29.42      1.17 o 
  -1   5  14        2.80        2.85      0.33 o 
   0   5  14        1.85        1.64      0.28 o 
   1   5  14       11.83       11.28      0.51 o 
   2   5  14       61.42       60.91      1.21 o 
   3   5  14       77.75       70.53      1.38 o 
   4   5  14       56.90       60.46      1.61 o 
   5   5  14      177.58      188.07      2.56 o 
   6   5  14       86.97       92.78      1.85 o 
  -2   6  14        3.24        3.67      0.43 o 
  -1   6  14       28.98       35.02      0.89 o 
   0   6  14        7.78        9.60      0.91 o 
   1   6  14       19.83       20.29      0.72 o 
   2   6  14       30.38       30.58      0.86 o 
   3   6  14        9.16        8.65      0.78 o 
   4   6  14       16.49       15.34      1.33 o 
   5   6  14       48.00       47.19      1.20 o 
  -1   7  14       13.04       14.34      0.65 o 
   0   7  14       12.92       13.24      0.62 o 
   1   7  14       22.80       25.06      0.80 o 
   2   7  14       20.71       23.70      0.79 o 
   3   7  14        0.16        0.06      0.29 o 
   4   7  14        2.98        3.66      0.45 o 
   5   7  14       31.43       30.21      0.98 o 
   0   8  14       30.86       32.26      1.10 o 
   1   8  14       68.32       68.83      1.46 o 
   2   8  14       95.37      103.13      1.92 o 
   3   8  14       11.30       11.92      0.68 o 
   4   8  14      112.74      116.75      2.15 o 
  -1  -4  15        0.57        0.66      0.30 o 
   0  -4  15        6.86        5.35      0.44 o 
   1  -4  15        0.76        0.94      0.33 o 
  -2  -3  15       36.78       36.56      0.87 o 
  -1  -3  15        1.67        1.63      0.40 o 
   0  -3  15       13.12       12.36      0.56 o 
   1  -3  15       26.33       27.58      0.81 o 
   2  -3  15       41.07       43.84      1.09 o 
  -2  -2  15        0.09       -0.20      0.24 o 
  -1  -2  15       72.68       70.81      1.15 o 
   0  -2  15        3.34        3.40      0.34 o 
   1  -2  15        0.02        0.45      0.30 o 
   2  -2  15        1.12        1.60      0.34 o 
   3  -2  15       86.63       90.23      1.74 o 
  -3  -1  15       10.80       10.88      0.41 o 
  -2  -1  15       59.42       64.05      2.04 o 
  -1  -1  15      110.59      117.25      1.61 o 
   0  -1  15       14.78       15.07      0.48 o 
   1  -1  15       33.30       32.07      0.74 o 
   2  -1  15        0.08        0.18      0.24 o 
   3  -1  15       56.25       58.04      1.15 o 
   4  -1  15        0.06        0.13      0.28 o 
  -1   0  15        3.74        4.65      0.36 o 
   0   0  15        2.04        1.83      0.23 o 
   1   0  15        4.39        5.15      0.34 o 
   2   0  15        0.32        0.07      0.24 o 
   3   0  15        3.81        3.41      0.36 o 
   4   0  15        2.45        2.27      0.46 o 
  -1   1  15       18.66       19.45      1.10 o 
   0   1  15        1.13        2.08      0.37 o 
   1   1  15       26.70       26.97      0.63 o 
   2   1  15        4.65        4.43      0.52 o 
   3   1  15       11.65       12.81      0.54 o 
   4   1  15       39.05       41.49      1.06 o 
   5   1  15       25.85       26.84      0.89 o 
  -1   2  15        3.25        5.00      0.94 o 
   0   2  15      136.73      138.30      2.07 o 
   1   2  15       66.21       64.30      1.15 o 
   2   2  15       76.17       77.48      1.39 o 
   3   2  15       25.06       23.10      0.73 o 
   4   2  15       87.31       92.26      1.72 o 
   5   2  15       39.23       37.84      1.06 o 
  -2   3  15       28.02       29.79      0.68 o 
  -1   3  15        0.83        0.58      0.24 o 
   0   3  15       12.94       14.25      0.65 o 
   1   3  15       27.03       27.54      0.69 o 
   2   3  15      135.95      128.68      1.72 o 
   3   3  15       26.96       26.71      0.66 o 
   4   3  15      151.60      158.03      2.15 o 
   5   3  15      201.03      206.73      2.73 o 
  -2   4  15       19.00       20.32      1.07 o 
  -1   4  15      230.51      260.82      3.54 o 
   0   4  15        7.94        9.72      0.44 o 
   1   4  15        0.67        0.05      0.24 o 
   2   4  15        1.39        0.79      0.23 o 
   3   4  15        3.39        4.60      0.35 o 
   4   4  15        2.98        3.11      0.41 o 
   5   4  15        0.02        0.02      0.42 o 
  -1   5  15       39.46       46.46      1.47 o 
   0   5  15        7.77        8.46      0.46 o 
   1   5  15        0.16       -0.06      0.27 o 
   2   5  15       12.44       14.53      0.61 o 
   3   5  15        6.88        5.38      0.45 o 
   4   5  15       31.63       31.75      1.13 o 
   0   6  15        9.14       10.00      0.58 o 
   1   6  15        0.80        0.49      0.30 o 
   2   6  15        0.00        0.14      0.30 o 
   3   6  15       26.31       26.44      0.85 o 
   4   6  15        0.04        0.45      0.31 o 
   1   7  15        0.05       -0.37      0.31 o 
   2   7  15      225.44      238.35      3.56 o 
  -1  -1  16        1.98        2.45      0.26 o 
   0  -1  16        5.79        6.10      0.36 o 
   1  -1  16       16.04       15.76      0.90 o 
   2  -1  16       48.58       48.01      1.00 o 
  -1   0  16       89.88      101.75      2.67 o 
   0   0  16        1.31        0.84      0.22 o 
   1   0  16        0.06        0.19      0.23 o 
   2   0  16       12.47       12.49      0.58 o 
   3   0  16        6.46        8.00      0.49 o 
  -1   1  16       31.07       31.97      1.96 o 
   0   1  16       25.60       27.69      0.61 o 
   1   1  16       34.14       33.73      0.74 o 
   2   1  16       12.86       13.46      0.64 o 
   3   1  16        2.59        2.46      0.36 o 
  -1   2  16      122.97      130.76      4.31 o 
   0   2  16       15.15       16.74      1.14 o 
   1   2  16       74.53       77.03      1.34 o 
   2   2  16        0.54        0.52      0.28 o 
   3   2  16       20.85       20.15      0.70 o 
  -1   3  16        1.38        1.32      0.24 o 
   0   3  16       84.54       83.25      1.16 o 
   1   3  16       90.55       89.30      1.90 o 
   2   3  16       53.15       53.88      1.13 o 
   3   3  16        0.63        0.15      0.24 o 
   0   4  16       60.04       61.62      1.16 o 
   1   4  16        1.47        1.50      0.40 o 
   2   4  16      108.73      108.65      1.58 o 
   3   4  16        5.76        5.97      0.40 o 
   2   5  16       22.93       24.48      0.79 o 
                                                 
